# Supplementary material for: Deep immunophenotyping reveals clinically distinct cellular states and ecosystems in large-scale colorectal cancer
Source: Commun Biol. 2023 Jul 27;6:785. doi: 10.1038/s42003-023-05117-1 (PMC10374645; doi:10.1038/s42003-023-05117-1)
Supplement: Supplementary file 3 — Supplementary Data 1 [file 42003_2023_5117_MOESM3_ESM.xlsx]

## Sheet: Sheet1
Table 1.The details of colorectal cancer datasets.
Accession	GSE17536	GSE17537	GSE29621	GSE38832	GSE39582	GSE72970	GSE31595	GSE92921	GSE143985	GSE161158	GSE28702	GSE62080	GSE45404	GSE19862	TCGA_CRC	scRNA-seq
Platform	Affymetrix Human Genome U133 Plus 2.0 Array														RNA-seq
GPL	GPL570
PMID	19914252	22115830	22362069	25320007	23700391	28284171	22710688	30972258	32328985	34114372	22095227	17327601	26023803			32451460/32561858
Number of Patients/cells (%)	177 (100)	55 (100)	65 (100)	122 (100)	585 (100)	124 (100)	37 (100)	59 (100)	91 (100)	250 (100)	83 (100)	21 (100)	42 (100)	14 (100)	625 (100)	53137
Cohort	Discovery	Discovery	Discovery	Discovery	Discovery	Validation	Validation	Validation	Validation	Validation	Validation	Validation	Validation	Validation	Validation	Validation
AJCC stage
I	24 (13.6)	4 (7)	7 (10.8)	18 (14.8)	38 (25.8)					33 (13.2)
II	57 (32.2)	15 (27.3)	22 (33.8)	35 (28.9)	271 (46.3)		20 (54.1)		55 (60.4)	76 (30.4)
III	57 (32.2)	19 (34.5)	18 (27.7)	39 (40.0)	210 (35.9)		15 (40.5)		36 (39.6)	82 (32.8)
IV	39 (22.0)	17 (30.9)	18 (27.7)	30 (24.6)	60 (10.3)					59 (23.6)
Not available					6 (1.0)		2 (5)
Survival status (OS)
Alive	104 (58.8)	35 (63.6)	40 (61.5)		385 (65.8)	32 (25.8)
Dead	73 (41.2)	20 (36.4)	25 (38.5)		194 (33.2)	92 (74.2)
Not available					6 (1.0)
Response to Fluorouracil-based ACT
Response						63 (50.8)
Non-response						61 (49.2)
Response to FOLFIRI
Response						41 (33.1)
Non-response						46 (37.1)
Response to FOLFOX
Response						21 (16.9)
Non-response						15 (12.1)
Response to other drug						1 (0.8)
