# Supplementary material for: Deep immunophenotyping reveals clinically distinct cellular states and ecosystems in large-scale colorectal cancer
Source: Commun Biol. 2023 Jul 27;6:785. doi: 10.1038/s42003-023-05117-1 (PMC10374645; doi:10.1038/s42003-023-05117-1)
Supplement: Supplementary file 4 — Supplementary Data 2 [file 42003_2023_5117_MOESM4_ESM.xlsx]

## Sheet: Sheet1
Table 2. The recovery of cell states in independent CRC cohorts.
Cell_Type	Cell_State	Recovery Z-score (Z-scores >1.65 & one-sided p-value <0.05 are considered significant.)
		GSE72970	GSE31595	GSE92921	GSE143985	GSE161158	GSE28702	GSE62080	GSE45404	GSE19862	GSE13067	GSE23878	GSE37892	TCGA_CRC	scRNA-seq	scRNA-seq_CRC	integrated_scRNA-seq	GSE35896_max	GSE72970_max
B.cells	S01	19.4141	11.3661	14.8689	17.387	23.0918	16.5367	6.66894	11.3201	14.0616	18.3399	7.54284	28.428	100.658	40.2995	43.3893	38	19.57	20.86
B.cells	S02	13.0588	1.19126	3.00979	4.05172	13.2714	3.91798	2.54573	4.23256	1.96165	8.9842	2.26025	12.9236	39.8048	3.93297	4.98421	4.3	3.18	13.17
B.cells	S03	16.5915	8.83929	7.85548	12.2447	16.4969	16.3472	6.45184	7.94902	6.16254	11.2735	7.33464	13.3434	32.1842	22.2278	23.3749	36.09	18.84	21.63
CD4.T.cells	S01	32.4584	23.4775	18.7113	19.9608	62.7014	44.9326	14.2095	20.9962	11.1368	23.6277	18.9748	49.3089	67.7043	32.7687	52.0712	40.03	28.05	41.52
CD4.T.cells	S02	24.9186	-2.3983	23.956	15.946	38.1072	7.64087	5.8437	18.3371	9.68291	18.7295	7.0525	25.3829	78.9967	30.1277	23.8777	23.33	10.85	29.04
CD8.T.cells	S01	94.3129	37.2837	34.6232	50.8946	95.9005	43.8671	45.0101	35.1909	19.9971	49.4885	46.7866	54.1725	41.4407	5.63562	2.01217	3.81	29.06	93.86
CD8.T.cells	S02	14.4562	15.1295	15.8407	15.3442	29.946	12.6178	3.84735	6.19721	8.76818	14.6031	1.715	29.2716	92.2141	26.3252	23.349	37.76	20.13	19.25
Dendritic.cells	S01	16.2795	9.27026	7.6056	7.84216	17.303	8.68789	4.97968	12.3725	5.83283	10.9335	7.29136	26.8307	32.7179	NA	1.70395	5.44	9.51	15.86
Dendritic.cells	S02	12.1297	12.369	4.97653	8.47892	19.7163	8.86536	8.16373	8.0622	2.66405	11.0462	2.55533	8.57125	40.0365	NA	16.9376	17.79	12.69	16.47
Dendritic.cells	S03	4.17904	1.70358	4.66086	6.28867	3.55343	6.9066	1.30102	5.45345	3.17334	2.42421	3.34432	8.21394	7.97863	NA	1.91515	0.07	4.23	4.83
Dendritic.cells	S04	7.14135	2.94603	5.19577	3.60556	7.34274	3.27627	0.0699633	1.96485	NA	7.89811	0.70042	8.95664	17.2232	NA	4.29809	9.76	3.16	5.27
Endothelial.cells	S01	69.3106	34.5675	31.7744	38.7189	63.8809	59.7008	48.0966	20.7401	21.058	68.6908	15.5803	75.9174	179.174	53.5228	35.2594	43.91	51.28	57.74
Endothelial.cells	S02	50.1401	10.5452	18.2332	17.2203	39.3186	52.2051	12.065	12.0154	NA	14.4773	18.8495	50.0978	53.5752	7.99461	6.41295	11.19	5.9	45.34
Endothelial.cells	S03	11.1296	9.77108	3.40109	3.79332	9.13782	7.56916	NA	1.99631	3.19325	8.84579	4.50922	16.7004	24.32	3.42668	-1.18103	1.4	3.39	8.34
Endothelial.cells	S04	15.7045	9.57688	9.31113	12.3842	27.7014	26.6188	3.26865	15.4509	4.72045	15.961	6.5791	25.0487	71.223	21.3399	16.5877	41.47	12.29	17.41
Epithelial.cells	S01	30.8153	10.4979	6.17931	13.662	29.9668	21.3879	5.74242	4.29441	15.3796	13.039	17.7982	24.2647	45.0769	31.1679	13.1532	28.55	21.7	40.48
Epithelial.cells	S02	9.45254	11.5329	6.97344	7.56527	20.5864	9.18761	4.09556	4.19256	1.4919	7.28197	5.34623	13.3018	21.6438	18.5368	27.9619	20.11	8.57	13.18
Epithelial.cells	S03	31.1015	8.09604	17.6886	18.5046	44.7651	20.3617	NA	21.6805	8.15506	23.4369	14.7257	35.8597	59.2556	77.3756	22.5675	93.19	21.94	34.46
Epithelial.cells	S04	33.6689	21.5494	33.9347	33.2667	48.4428	19.5788	9.81857	12.4942	3.43502	28.5855	3.27528	16.3462	61.1827	84.4721	49.9208	59.52	20.57	34.66
Epithelial.cells	S05	56.6872	25.3922	30.3149	37.788	73.5231	45.7752	20.3398	39.6486	8.72432	53.05	18.1171	67.5645	141.76	30.8425	27.1257	30.18	29.27	69.94
Epithelial.cells	S06	37.1158	25.5307	10.4227	16.9925	45.8022	20.6258	7.21888	18.7506	NA	28.6742	12.7198	34.7054	60.1258	49.8662	122.862	55.1	25.82	31.19
Fibroblasts	S01	19.3332	9.89762	14.0164	12.6056	29.0715	14.6927	10.902	11.2153	8.91862	20.0065	14.7113	29.9357	3.34548	NA	1.83566	1.58	NA	20.11
Fibroblasts	S02	3.23411	0.842986	NA	4.59657	8.97842	12.9736	NA	NA	NA	5.25487	0.543821	2.9035	0.782479	NA	0.150041	-2.25	-0.61	2.58
Fibroblasts	S03	82.0616	26.7021	39.9574	57.0811	130.344	55.583	34.2209	32.0154	30.7145	39.5232	36.3232	108.038	224.574	NA	183.924	178.15	57.18	98.77
Fibroblasts	S04	26.9879	6.97815	8.05493	9.13592	20.3016	11.4089	8.13721	8.40749	5.20795	13.7056	10.8736	22.6365	31.0478	NA	12.6021	14.09	20.48	16.28
Mast.cells	S01	16.8305	5.60653	8.75727	7.62893	19.4767	7.44184	8.8634	7.51512	3.82876	10.4016	8.03866	17.0708	24.6073	-1.7855	5.22169	3.72	5.19	11.65
Mast.cells	S02	7.04436	0.215108	4.78604	10.4178	13.4154	4.45379	NA	3.43995	9.71496	4.95405	3.64182	11.0351	51.9786	NA	4.02306	3.55	6.53	10.09
Mast.cells	S03	11.2441	10.2774	2.55679	4.19693	41.5297	18.6959	-3.66916	10.2748	1.96297	8.71147	14.218	9.72564	9.29175	-2.04565	2.49649	2.79	7.94	8.09
Monocytes.and.Macrophages	S01	28.9489	16.6353	10.7313	8.81247	32.5224	12.8382	12.1422	7.93037	7.0854	18.3744	11.7749	13.9868	9.17987	239.67	147.382	251.91	-4.58	33.29
Monocytes.and.Macrophages	S02	3.71842	1.93776	0.459515	2.85065	7.86216	-0.996723	NA	3.61236	0.087576	3.26422	2.02386	3.54396	3.76863	10.1064	5.09559	14.57	3.51	3.96
Monocytes.and.Macrophages	S03	14.4885	12.0418	12.1687	19.3791	28.9671	12.7531	7.43924	23.3712	52.0896	20.7756	13.7206	18.5228	95.7344	43.3162	51.1451	59.89	19.23	13.64
Monocytes.and.Macrophages	S04	19.6827	4.51372	15.0726	9.84649	21.038	11.6768	3.2842	8.80607	4.92947	8.82529	4.84086	26.2616	71.7912	24.3549	22.7154	26.48	9.76	17.62
NK.cells	S01	15.1065	10.4156	9.19428	10.6556	28.6439	10.7392	5.49077	7.11178	4.40428	12.9431	7.92063	14.5005	72.8727	7.51238	1.57118	8.36	10.46	14.54
NK.cells	S02	6.18295	-2.40558	4.35576	8.27815	16.0111	6.3325	4.51562	2.19513	-0.118664	5.43982	1.53279	11.6982	13.4938	1.73294	2.29679	4.35	-0.52	6.39
NK.cells	S03	10.5358	3.73871	4.25725	5.20567	7.9728	2.30215	2.87822	1.58297	1.1899	11.0349	2.30326	3.16793	14.9974	2.84495	-1.27348	4.07	6.17	8.43
NK.cells	S04	5.30224	1.85104	0.135857	6.15001	5.43257	0.252302	2.1478	4.79988	NA	3.0092	2.23026	7.8044	11.5567	-0.637324	0.347732	-1	3.3	2.66
NK.cells	S05	10.2232	9.61158	4.60062	9.02573	15.1786	10.1584	3.09569	5.71304	3.67059	8.32411	7.75075	17.8759	21.2927	8.55377	11.1301	13.35	6.2	8.61
PCs	S01	62.5382	33.2249	31.9739	38.4662	127.509	47.8699	29.4496	33.6908	13.2194	45.1854	33.3318	56.9073	91.9586	NA	-3.52092	-0.2	29.94	50.46
PCs	S02	-6.80967	1.78923	-5.73479	-4.34267	-3.03449	-0.768434	-0.999482	-2.57805	-0.354518	-0.349691	-4.06145	-5.00669	-54.3221	NA	-6.95758	-8.74	-1.09	-7.09
PMNs	S01	12.4788	6.03357	6.77482	9.42098	27.4283	7.35542	0.279229	5.12964	13.1994	10.5714	5.7418	16.1267	42.3992	NA	NA	4.19	7.98	12.57
PMNs	S02	13.64	7.61281	3.21694	6.49962	15.6382	13.5023	3.23327	5.80277	-0.719678	10.5599	3.47569	12.914	17.4436	NA	NA	2.17	13.14	12.25
PMNs	S03	15.762	5.99975	11.0001	7.86708	18.0882	7.4821	6.94038	12.5401	1.92398	12.5115	8.69101	18.8723	28.7017	NA	NA	19.77	11.98	16.74
