# Supplementary material for: Deep immunophenotyping reveals clinically distinct cellular states and ecosystems in large-scale colorectal cancer
Source: Commun Biol. 2023 Jul 27;6:785. doi: 10.1038/s42003-023-05117-1 (PMC10374645; doi:10.1038/s42003-023-05117-1)
Supplement: Supplementary file 5 — Supplementary Data 3 [file 42003_2023_5117_MOESM5_ESM.xlsx]

## Sheet: Sheet1
Table 3.The enriched functional pathways of marker genes in cellular states of CRC.
Pathway_class	CellType	CellType_states	State	Pathway	Count	pValue	Genes
HallMarker	B.cells	B.cells S01	S01	inflammatory response	5	0.00066333652198014	SELL,CD48,NLRP3,CYBB,CCR7
HallMarker	B.cells	B.cells S01	S01	allograft rejection	9	3.12858383644254e-08	ITK,TRAT1,STAT4,CD3E,ITGAL,IL16,PTPRC,NLRP3,FCGR2B
HallMarker	B.cells	B.cells S02	S02	epithelial mesenchymal transition	4	0.000434051330782337	MFAP5,VEGFC,SFRP1,FBLN5
HallMarker	B.cells	B.cells S03	S03	allograft rejection	4	0.000154213588406171	CCL19,LTB,CD79A,PRKCB
HallMarker	CD4.T.cells	CD4.T.cells S01	S01	protein secretion	6	0.000197895111782254	RAB5A,BET1,CLTC,SNX2,COPB1,TMX1
HallMarker	CD4.T.cells	CD4.T.cells S02	S02	interferon gamma response	6	1.79852452113494e-05	FGL2,SLAMF7,TNFAIP3,LCP2,STAT1,STAT4
HallMarker	CD4.T.cells	CD4.T.cells S02	S02	complement	6	1.79852452113494e-05	TNFAIP3,PIK3CG,SPOCK2,LCP2,DOCK10,GNG2
HallMarker	CD4.T.cells	CD4.T.cells S02	S02	inflammatory response	4	0.0022166178783245	RGS1,CD48,LCP2,IL18RAP
HallMarker	CD4.T.cells	CD4.T.cells S02	S02	allograft rejection	10	1.64985580752841e-10	KLRD1,CCR5,CD8A,LCP2,ETS1,IL18RAP,STAT1,IL16,GBP2,STAT4
HallMarker	CD4.T.cells	CD4.T.cells S02	S02	KRAS signaling up	5	0.000220638832106435	TNFAIP3,DOCK2,IKZF1,ETS1,LCP1
HallMarker	CD8.T.cells	CD8.T.cells S02	S02	interferon alpha response	10	2.0007018264323e-09	IFI30,CD74,CXCL11,LY6E,IFIH1,IFI35,LAP3,SAMD9L,SP110,ISG20
HallMarker	CD8.T.cells	CD8.T.cells S02	S02	interferon gamma response	17	8.77076189453874e-14	CCL5,IDO1,IFI30,CD74,SECTM1,LCP2,CXCL11,LY6E,XAF1,JAK2,IFIH1,IFI35,SLAMF7,LAP3,SAMD9L,SP110,ISG20
HallMarker	CD8.T.cells	CD8.T.cells S02	S02	complement	9	1.46975805138672e-05	CCL5,RASGRP1,LCP2,FYN,JAK2,CTSC,FCER1G,LAP3,SPOCK2
HallMarker	CD8.T.cells	CD8.T.cells S02	S02	inflammatory response	8	0.000101359680937274	CCL5,RASGRP1,LCP2,CXCL11,LY6E,CCR7,CXCR6,C3AR1
HallMarker	CD8.T.cells	CD8.T.cells S02	S02	allograft rejection	14	2.00485072987533e-10	CCL5,KLRD1,CD2,CCR1,CD74,CRTAM,IFNG,LCP2,JAK2,PTPRC,TAP2,CD3E,CCL13,IL12A
HallMarker	Dendritic.cells	Dendritic.cells S02	S02	interferon alpha response	13	0	USP18,IFI44,HERC6,IFI44L,IRF7,LAMP3,IFIH1,RSAD2,IFIT2,IFI35,SAMD9L,ISG20,LY6E
HallMarker	Dendritic.cells	Dendritic.cells S02	S02	interferon gamma response	15	0	USP18,IFI44,HERC6,OAS2,IFI44L,XAF1,IRF7,IFIH1,RSAD2,IFIT2,IFI35,IFIT1,SAMD9L,ISG20,LY6E
HallMarker	Dendritic.cells	Dendritic.cells S03	S03	mitotic spindle	3	0.00130349528484064	RHOF,EZR,FGD6
HallMarker	Dendritic.cells	Dendritic.cells S03	S03	apical junction	3	0.00132239496713227	LAMA3,RHOF,LAMB3
HallMarker	Endothelial.cells	Endothelial.cells S01	S01	myogenesis	22	5.33972865923715e-12	HSPB8,DES,CASQ2,MYH11,SVIL,ITGA7,MYLK,SMTN,CLU,DMPK,PYGM,TAGLN,SH3BGR,DMD,WWTR1,FXYD1,KCNH2,MEF2A,MYOM1,TPM2,PPP1R3C,SGCA
HallMarker	Endothelial.cells	Endothelial.cells S01	S01	epithelial mesenchymal transition	13	4.43086733197262e-05	MYLK,MYL9,CAP2,FERMT2,CALD1,TAGLN,ABI3BP,SCG2,SFRP1,SLIT3,IGFBP4,TPM2,FLNA
HallMarker	Endothelial.cells	Endothelial.cells S02	S02	xenobiotic metabolism	20	1.99840144432528e-14	HRG,SLC6A12,ITIH4,GSTA3,GNMT,F10,SLC22A1,TAT,AOX1,GCKR,ABCC2,ITIH1,ANGPTL3,VTN,PC,SERPINA6,CYP27A1,DCXR,MBL2,CYP2E1
HallMarker	Endothelial.cells	Endothelial.cells S02	S02	coagulation	15	1.19753096328168e-11	F2,HRG,SERPINC1,C8B,CPB2,F10,APOC3,F13B,CPN1,F9,ITIH1,PROC,KLKB1,MBL2,MST1
HallMarker	Endothelial.cells	Endothelial.cells S02	S02	bile acid metabolism	10	2.26368424005585e-07	HAO1,CYP8B1,DIO1,GNMT,ABCG8,AKR1D1,TTR,SERPINA6,CYP27A1,CYP7A1
HallMarker	Endothelial.cells	Endothelial.cells S04	S04	apical junction	5	0.00198327788271146	EVL,ARHGEF6,SGCE,CD209,PECAM1
HallMarker	Endothelial.cells	Endothelial.cells S04	S04	complement	5	0.00198327788271146	CFH,C3,CD36,F5,MAFF
HallMarker	Endothelial.cells	Endothelial.cells S04	S04	xenobiotic metabolism	6	0.000268365484674016	CD36,ENPEP,HSD11B1,AQP9,FMO3,RBP4
HallMarker	Endothelial.cells	Endothelial.cells S04	S04	KRAS signaling up	7	3.08121805214778e-05	ETS1,CFH,F13A1,HSD11B1,APOD,RBP4,PECAM1
HallMarker	Epithelial.cells	Epithelial.cells S01	S01	WNT beta catenin signaling	3	0.00110645144944321	AXIN2,WNT5B,DKK4
HallMarker	Epithelial.cells	Epithelial.cells S02	S02	TNFA signaling via NFKB	4	0.0022166178783245	IL1A,CCL20,CXCL3,CXCL2
HallMarker	Epithelial.cells	Epithelial.cells S02	S02	KRAS signaling up	5	0.000220638832106435	CCL20,IL33,SCG5,CCND2,MMP10
HallMarker	Epithelial.cells	Epithelial.cells S03	S03	pancreas beta cells	4	3.71794157230099e-05	PCSK1,ISL1,SYT13,INSM1
HallMarker	Epithelial.cells	Epithelial.cells S04	S04	TNFA signaling via NFKB	6	0.000730635340166153	TNFSF9,DUSP4,BIRC3,ICAM1,PLK2,CXCL1
HallMarker	Epithelial.cells	Epithelial.cells S04	S04	interferon alpha response	6	1.36766026634927e-05	WARS1,BST2,IL15,ISG15,CMPK2,MX1
HallMarker	Epithelial.cells	Epithelial.cells S04	S04	interferon gamma response	12	8.11184452942371e-10	WARS1,BST2,IL15,PLA2G4A,ICAM1,XAF1,ISG15,OAS2,CMPK2,MX1,CD38,SOCS1
HallMarker	Epithelial.cells	Epithelial.cells S04	S04	complement	9	1.31389584701047e-06	PLA2G4A,RASGRP1,MMP12,DPP4,LCK,CXCL1,S100A9,GZMB,ERAP2
HallMarker	Epithelial.cells	Epithelial.cells S04	S04	inflammatory response	8	1.23474265444345e-05	TNFSF9,BST2,IL15,ICAM1,RASGRP1,CXCL8,ADM,LCK
HallMarker	Epithelial.cells	Epithelial.cells S04	S04	allograft rejection	9	1.31389584701047e-06	WARS1,EIF5A,PRF1,IL15,ICAM1,LCK,TRAT1,SOCS1,GZMB
HallMarker	Epithelial.cells	Epithelial.cells S05	S05	TNFA signaling via NFKB	10	0.000161789411484925	KLF2,DNAJB4,SPHK1,TNFAIP2,SLC2A3,PDE4B,G0S2,FJX1,DUSP5,EGR1
HallMarker	Epithelial.cells	Epithelial.cells S05	S05	hedgehog signaling	4	0.000888688659198889	RTN1,DPYSL2,HEY2,VLDLR
HallMarker	Epithelial.cells	Epithelial.cells S05	S05	epithelial mesenchymal transition	12	5.87311279254266e-06	GPX7,LAMA2,COL4A1,GLIPR1,COL16A1,CADM1,FMOD,COL1A1,PLOD2,SERPINE2,TGM2,OXTR
HallMarker	Epithelial.cells	Epithelial.cells S05	S05	IL2 stat5 signaling	10	0.000155314357628944	TIAM1,GPR65,RRAGD,SLC2A3,ADAM19,EMP1,CDKN1C,TNFSF11,TGM2,CST7
HallMarker	Epithelial.cells	Epithelial.cells S06	S06	hypoxia	9	3.47428493091551e-05	PLAC8,PCK1,GCNT2,CA12,SELENBP1,MT1E,MT2A,FOS,ATF3
HallMarker	Epithelial.cells	Epithelial.cells S06	S06	estrogen response late	7	0.00116591692980506	CA2,SLC26A2,NPY1R,CA12,HMGCS2,CKB,FOS
HallMarker	Epithelial.cells	Epithelial.cells S06	S06	fatty acid metabolism	7	0.000287708733890391	CA4,CA2,ADH1C,CD1D,HPGD,FABP1,HMGCS2
HallMarker	Epithelial.cells	Epithelial.cells S06	S06	heme metabolism	7	0.00116591692980506	SLC30A10,CA1,CA2,ABCG2,SELENBP1,TENT5C,HBB
HallMarker	Epithelial.cells	Epithelial.cells S06	S06	KRAS signaling up	10	5.03672469887029e-06	TPH1,CA2,TSPAN7,ADAMDEC1,NR1H4,HDAC9,ABCB1,FGF9,PIGR,PTPRR
HallMarker	Fibroblasts	Fibroblasts S01	S01	myogenesis	10	9.48031206737809e-06	TNNI1,TCAP,MYLPF,TNNI2,ACTA1,ACTN2,TNNT3,RYR1,CKM,MYF6
HallMarker	Fibroblasts	Fibroblasts S03	S03	TNFA signaling via NFKB	18	1.76571934851211e-09	GFPT2,INHBA,SERPINE1,CCN1,EGR2,CCL2,MSC,SPSB1,ACKR3,SOCS3,TNC,DUSP1,DNAJB4,IL6,EGR3,MAP3K8,IL7R,NFKBIA
HallMarker	Fibroblasts	Fibroblasts S03	S03	hypoxia	17	1.19007967924745e-08	BGN,LOX,TGFB3,TMEM45A,SERPINE1,CCN1,CCN2,IGFBP3,ANGPTL4,ACKR3,S100A4,DUSP1,IL6,CCN5,DDIT4,NR3C1,NDRG1
HallMarker	Fibroblasts	Fibroblasts S03	S03	TGF beta signaling	5	0.00134370907327042	SERPINE1,THBS1,TGFB1,LEFTY2,SMURF2
HallMarker	Fibroblasts	Fibroblasts S03	S03	myogenesis	13	1.2457637318386e-05	AEBP1,ADAM12,ITGB5,COL15A1,SPARC,COL6A2,IGFBP3,TGFB1,GJA5,CDH13,SLN,COL3A1,LSP1
HallMarker	Fibroblasts	Fibroblasts S03	S03	apical junction	12	5.86794649521938e-05	THY1,SLIT2,THBS3,MSN,PARVA,VCAM1,ADAMTS5,CD276,CALB2,LAMC2,ZYX,ICAM2
HallMarker	Fibroblasts	Fibroblasts S03	S03	epithelial mesenchymal transition	53	0	THBS2,PRRX1,BGN,ADAM12,NTM,GAS1,COL11A1,COMP,LOX,SPOCK1,FAP,LRRC15,NNMT,COL8A2,VEGFC,THY1,SFRP4,P3H1,DPYSL3,INHBA,CTHRC1,LOXL2,RGS4,ECM2,TIMP3,ITGB5,SERPINE1,BASP1,POSTN,VIM,SPARC,SLIT2,CCN1,FBLN1,ITGAV,FN1,CCN2,ITGA5,COL6A2,EMP3,VCAM1,THBS1,GREM1,COL5A3,WIPF1,IGFBP3,TGFB1,TNC,LAMC2,IL6,COL3A1,COL7A1,WNT5A
HallMarker	Fibroblasts	Fibroblasts S03	S03	inflammatory response	13	1.2457637318386e-05	RGS16,INHBA,SERPINE1,PCDH7,C5AR1,ITGA5,PDPN,EMP3,CCL2,CALCRL,IL6,IL7R,NFKBIA
HallMarker	Fibroblasts	Fibroblasts S03	S03	uv response dn	10	7.21445271538723e-05	COL11A1,RGS4,SERPINE1,LTBP1,CCN1,IGFBP5,ATXN1,DUSP1,COL3A1,NR3C1
HallMarker	Fibroblasts	Fibroblasts S03	S03	angiogenesis	5	0.000200118664259064	POSTN,ITGAV,THBD,S100A4,COL3A1
HallMarker	Fibroblasts	Fibroblasts S03	S03	coagulation	11	8.64436200997964e-06	COMP,TIMP3,SERPINE1,SPARC,FN1,SERPING1,MMP11,THBS1,THBD,MMP8,LEFTY2
HallMarker	Fibroblasts	Fibroblasts S03	S03	KRAS signaling up	16	7.51991864333945e-08	PRRX1,GFPT2,RGS16,INHBA,ITGBL1,MMP11,MAFB,ADGRL4,IGFBP3,ANGPTL4,ALDH1A3,GYPC,SPON1,GPRC5B,PRDM1,IL7R
HallMarker	Fibroblasts	Fibroblasts S04	S04	myogenesis	6	0.000834288147126827	SGCD,SSPN,ACTC1,IGF1,APOD,MEF2C
HallMarker	Fibroblasts	Fibroblasts S04	S04	uv response dn	6	0.000144593779149993	ADGRL2,SYNE1,PTPRM,EFEMP1,PLPP3,GRK5
HallMarker	Mast.cells	Mast.cells S02	S02	TNFA signaling via NFKB	6	9.27862042705563e-05	CCL4,IL7R,CXCL6,DUSP1,PTPRE,SOD2
HallMarker	Mast.cells	Mast.cells S02	S02	epithelial mesenchymal transition	5	0.000838127284555013	ECM1,CXCL6,COL7A1,WNT5A,COL5A3
HallMarker	Mast.cells	Mast.cells S02	S02	inflammatory response	6	9.27862042705563e-05	CLEC5A,IL7R,C3AR1,CXCL6,CD14,PTPRE
HallMarker	Mon/Mac	Mon/Mac S01	S01	apoptosis	8	0.00151080670657966	BCL2L2,CASP4,ANXA1,GADD45A,TAP1,MADD,PDGFRB,PLCB2
HallMarker	Mon/Mac	Mon/Mac S01	S01	interferon alpha response	6	0.00195625383716136	IFI35,LAP3,CMPK2,ADAR,PARP14,TAP1
HallMarker	Mon/Mac	Mon/Mac S01	S01	interferon gamma response	10	0.000383326489655889	LATS2,IFI35,LAP3,PIM1,CMPK2,ADAR,CASP4,PARP14,TAP1,ZNFX1
HallMarker	Mon/Mac	Mon/Mac S01	S01	complement	9	0.00155816552642218	RBSN,LAP3,PIM1,CBLB,ATOX1,PFN1,CASP4,ANXA5,CTSB
HallMarker	Mon/Mac	Mon/Mac S03	S03	IL6 jak stat3 signaling	5	0.000226693240580444	CXCL10,CXCL9,TLR2,ITGA4,HMOX1
HallMarker	Mon/Mac	Mon/Mac S03	S03	interferon alpha response	5	0.000375989738811144	CXCL10,IFIT3,IFI44L,IFIT2,IFI44
HallMarker	Mon/Mac	Mon/Mac S03	S03	interferon gamma response	14	3.52111673151967e-11	CXCL10,CXCL9,MARCHF1,IFIT3,IL2RB,STAT4,XAF1,IFI44L,IFIT2,NLRC5,CMKLR1,IFI44,IFIT1,SOD2
HallMarker	Mon/Mac	Mon/Mac S03	S03	inflammatory response	11	5.92582218850168e-08	CXCL10,CXCL9,TLR1,IL2RB,TLR2,TNFRSF9,CYBB,SLC31A2,CMKLR1,P2RX7,CHST2
HallMarker	Mon/Mac	Mon/Mac S03	S03	allograft rejection	14	3.52111673151967e-11	CXCL9,IGSF6,TLR1,CCR5,IL2RB,FYB1,TLR2,STAT4,CCR2,HCLS1,FCGR2B,CD4,IL16,NCF4
HallMarker	Mon/Mac	Mon/Mac S03	S03	KRAS signaling up	6	0.00171446279463594	CXCL10,TLR8,DOCK2,CLEC4A,CMKLR1,CD37
HallMarker	Mon/Mac	Mon/Mac S04	S04	epithelial mesenchymal transition	15	3.87722562944504e-08	ECM2,THBS2,MGP,CDH11,MFAP5,ACTA2,DCN,NNMT,MATN3,FBLN5,SPP1,FN1,FSTL1,IGFBP3,FBLN2
HallMarker	Mon/Mac	Mon/Mac S04	S04	inflammatory response	11	4.84233920704513e-05	IL1R1,OLR1,MSR1,ABCA1,CLEC5A,AXL,MARCO,RGS1,GPR183,CD14,ICOSLG
HallMarker	Mon/Mac	Mon/Mac S04	S04	angiogenesis	4	0.00104860433638831	NRP1,OLR1,SPP1,FSTL1
HallMarker	Mon/Mac	Mon/Mac S04	S04	KRAS signaling up	9	0.00100457794042486	NRP1,GPNMB,ADGRA2,F13A1,SPP1,ETS1,IGFBP3,LY96,MMP9
HallMarker	NK.cells	NK.cells S01	S01	TNFA signaling via NFKB	5	2.08765460039118e-05	CXCL10,CCL5,TAP1,KYNU,BIRC3
HallMarker	NK.cells	NK.cells S01	S01	apoptosis	5	7.31077267335234e-06	PRF1,TAP1,ISG20,PMAIP1,BIRC3
HallMarker	NK.cells	NK.cells S01	S01	interferon alpha response	6	1.35195143968758e-08	CXCL10,TAP1,CD74,IFI30,ISG20,IL15
HallMarker	NK.cells	NK.cells S01	S01	interferon gamma response	12	4.44089209850063e-16	CXCL10,CCL5,CXCL9,CD274,IL2RB,TAP1,CD74,IFI30,ISG20,IL15,NLRC5,LYSMD2
HallMarker	NK.cells	NK.cells S01	S01	inflammatory response	6	9.94513828289634e-07	CXCL10,CCL5,CXCL9,IL2RB,CX3CL1,IL15
HallMarker	NK.cells	NK.cells S01	S01	allograft rejection	9	3.71433994672543e-11	CCL5,CXCL9,IFNG,PRF1,IL2RB,TAP1,CD74,IL15,CD8A
HallMarker	NK.cells	NK.cells S05	S05	G2M checkpoint	4	0.000753383089440174	CCNF,MCM3,H2AX,CHAF1A
HallMarker	NK.cells	NK.cells S05	S05	unfolded protein response	4	8.54055848058533e-05	H2AX,EIF4A3,EIF4G1,HSPA5
HallMarker	NK.cells	NK.cells S05	S05	mtorc1 signaling	4	0.000753383089440174	CCNF,TPI1,HSPA5,GAPDH
HallMarker	PCs	PCs S01	S01	allograft rejection	11	0.000910458237106893	SIT1,IL2RA,TLR6,CCL22,IL2RB,CD2,ITGAL,CD7,ELANE,CD3G,CFP
HallMarker	PMNs	PMNs S01	S01	allograft rejection	3	0.00187296073152843	TLR1,CCR1,ST8SIA4
HallMarker	PMNs	PMNs S02	S02	apical junction	3	0.00132239496713227	LAMB3,LAMC2,FSCN1
HallMarker	PMNs	PMNs S02	S02	KRAS signaling dn	3	0.00132239496713227	KLK7,SERPINB2,KRT13
HallMarker	PMNs	PMNs S03	S03	TNFA signaling via NFKB	4	0.000116875838630515	PTX3,TNFAIP6,DENND5A,MAP3K8
HallMarker	PMNs	PMNs S03	S03	epithelial mesenchymal transition	8	1.12708287147711e-10	CCN2,COL12A1,SPP1,PTX3,NNMT,DCN,THBS1,MMP14
HallMarker	PMNs	PMNs S03	S03	inflammatory response	3	0.00208369091867611	TNFAIP6,MMP14,IL1R1
HallMarker	PMNs	PMNs S03	S03	IL2 stat5 signaling	3	0.00205418869247542	SPP1,DENND5A,MAP3K8
ImmunePathway	B.cells	B.cells S03	S03	BCRSignalingPathway	5	3.33470832428739e-05	CR2,CD79B,CD19,CD79A,PRKCB
ImmunePathway	CD4.T.cells	CD4.T.cells S02	S02	NaturalKiller Cell Cytotoxicity	5	3.45572089190949e-05	KLRD1,CD48,PIK3CD,PIK3CG,LCP2
ImmunePathway	CD4.T.cells	CD4.T.cells S02	S02	TCRsignalingPathway	5	0.00120911824542913	PIK3CD,CD8A,PIK3CG,LCP2,TRAV22
ImmunePathway	CD4.T.cells	CD4.T.cells S02	S02	Antimicrobials	7	0.000511128820550155	CCR5,TNFAIP3,CD8A,PIK3CG,STAT1,GBP2,EED
ImmunePathway	CD8.T.cells	CD8.T.cells S02	S02	Antigen Processing and Presentation	7	9.03215140827252e-05	KLRD1,IFI30,CD74,CD209,IFNG,TAP2,FCER1G
ImmunePathway	CD8.T.cells	CD8.T.cells S02	S02	NaturalKiller Cell Cytotoxicity	9	5.80403519023776e-07	HCST,PIK3CD,KLRD1,RAC2,IFNG,LCP2,FYN,FCER1G,TYROBP
ImmunePathway	CD8.T.cells	CD8.T.cells S02	S02	TCRsignalingPathway	10	4.98673112954151e-05	PIK3CD,RASGRP1,IFNG,LCP2,FYN,PTPRC,TRAV23DV6,CD3E,TRDC,TRDV3
ImmunePathway	CD8.T.cells	CD8.T.cells S02	S02	Antimicrobials	14	2.21902266930307e-05	CCL5,IDO1,CCR1,IFNG,CXCL11,CCR7,JAK2,CXCR6,IFIH1,PLA2G2A,CCL13,S100A16,HDAC1,ISG20
ImmunePathway	Endothelial.cells	Endothelial.cells S02	S02	Antimicrobials	19	1.57784816701145e-06	LBP,APOH,HRG,CCL16,CTSG,CETP,LPA,KNG1,PROC,VTN,KLKB1,SERPIND1,APOM,LEP,SERPINA3,MAPK14,MBL2,PGLYRP2,TANK
ImmunePathway	Epithelial.cells	Epithelial.cells S02	S02	Interleukins	3	0.000291874537630799	IL1A,IL26,IL33
ImmunePathway	Epithelial.cells	Epithelial.cells S02	S02	Antimicrobials	9	1.06972459421595e-05	DUOX2,LCN2,IL1A,NOX1,LCN15,DMBT1,CCL20,CXCL3,CXCL2
ImmunePathway	Epithelial.cells	Epithelial.cells S02	S02	Cytokines	8	3.31785553242536e-05	EGF,IL1A,IL26,CCL20,IL33,CXCL3,CXCL2,LEFTY1
ImmunePathway	Epithelial.cells	Epithelial.cells S03	S03	Cytokine Receptors	7	0.000628338632683745	BMPR1B,ADRB1,FGFR2,IL1R2,SSTR1,NR4A2,ROBO2
ImmunePathway	Epithelial.cells	Epithelial.cells S04	S04	Antigen Processing and Presentation	6	0.000135694897995808	MICB,ULBP2,ICAM1,CTSE,HSPA6,ERAP2
ImmunePathway	Epithelial.cells	Epithelial.cells S04	S04	NaturalKiller Cell Cytotoxicity	6	8.81826957497278e-05	MICB,ULBP2,PRF1,ICAM1,LCK,GZMB
ImmunePathway	Epithelial.cells	Epithelial.cells S04	S04	Antimicrobials	10	0.0004574655234868	BST2,IL15,MMP12,SEMG2,ISG15,MX1,CXCL1,SOCS1,S100A9,PF4V1
ImmunePathway	Epithelial.cells	Epithelial.cells S04	S04	Cytokines	9	0.000778276383705423	TNFSF9,TYMP,IL15,IL1RN,NRTN,ADM,CXCL1,PF4V1,UTS2
ImmunePathway	Fibroblasts	Fibroblasts S03	S03	TGFb Family Member	4	0.00150618040311379	INHBA,TGFB3,TGFB1,LEFTY2
ImmunePathway	Fibroblasts	Fibroblasts S03	S03	Antimicrobials	20	0.00013395103379954	NOX4,COLEC12,VIM,LTBP1,ITGAV,TNFSF4,VCAM1,CCL2,F2R,TGFB1,SLC22A17,SOCS3,CRABP2,IL6,ZYX,S100A3,WNT5A,IL7R,DEFB132,NDRG1
ImmunePathway	Fibroblasts	Fibroblasts S03	S03	Cytokines	16	0.00174495266276631	CLEC11A,VEGFC,INHBA,PDGFRL,TGFB3,LTBP1,SLIT2,FGF1,TNFSF4,GREM1,CCL2,TGFB1,TNC,GRP,IL6,LEFTY2
ImmunePathway	Fibroblasts	Fibroblasts S03	S03	Cytokine Receptors	14	0.000272141364014322	NPR3,ANGPTL2,EDNRA,C5AR1,TIE1,PLXNC1,CALCRL,ANGPTL4,CSF1R,PTGER3,NR2F1,MCHR1,IL7R,NR3C1
ImmunePathway	Mon/Mac	Mon/Mac S03	S03	Antimicrobials	13	2.42619973578329e-05	CXCL10,CXCL9,TLR8,CCL18,TLR1,CCR5,CCL8,TLR2,CYBB,TRIM22,CD4,HMOX1,CHIT1
ImmunePathway	Mon/Mac	Mon/Mac S03	S03	Chemokines	5	0.000473880286217643	CXCL10,CXCL9,CCL18,CCL8,TYMP
ImmunePathway	NK.cells	NK.cells S01	S01	Antigen Processing and Presentation	7	4.44357106665905e-09	IFNG,TAP1,MICB,KLRC4,CD74,IFI30,CD8A
ImmunePathway	NK.cells	NK.cells S01	S01	NaturalKiller Cell Cytotoxicity	3	0.00153172934773971	IFNG,PRF1,MICB
ImmunePathway	NK.cells	NK.cells S01	S01	Antimicrobials	9	1.45684564634152e-07	CXCL10,GNLY,CCL5,CXCL9,IFNG,ISG20,IL15,CCL8,CD8A
ImmunePathway	NK.cells	NK.cells S01	S01	Chemokines	5	7.72895911937965e-07	CXCL10,CCL5,CXCL9,CX3CL1,CCL8
ImmunePathway	NK.cells	NK.cells S01	S01	Cytokines	7	9.78702973908341e-06	CXCL10,CCL5,CXCL9,IFNG,CX3CL1,IL15,CCL8
GOBP	B.cells	B.cells S01	S01	T cell activation	16	1.72667262074027e-13	ITK/RIPOR2/RHOH/CD3E/ITGAL/CORO1A/PLA2G2D/PTPRC/NLRP3/FCGR2B/CCR7/NCKAP1L/CLECL1/CLEC4G/BTLA/CLEC7A
GOBP	B.cells	B.cells S01	S01	leukocyte cell-cell adhesion	15	6.81661732377633e-14	RIPOR2/RHOH/CD3E/SELL/ITGAL/CORO1A/PLA2G2D/PTPRC/NLRP3/FCGR2B/CCR7/NCKAP1L/CLECL1/CLEC4G/BTLA
GOBP	B.cells	B.cells S01	S01	regulation of T cell activation	13	5.89578203622209e-12	RIPOR2/RHOH/CD3E/CORO1A/PLA2G2D/PTPRC/NLRP3/FCGR2B/CCR7/NCKAP1L/CLECL1/CLEC4G/BTLA
GOBP	B.cells	B.cells S01	S01	regulation of leukocyte cell-cell adhesion	13	6.61304592233449e-12	RIPOR2/RHOH/CD3E/CORO1A/PLA2G2D/PTPRC/NLRP3/FCGR2B/CCR7/NCKAP1L/CLECL1/CLEC4G/BTLA
GOBP	B.cells	B.cells S01	S01	regulation of cell-cell adhesion	13	2.16956499282053e-10	RIPOR2/RHOH/CD3E/CORO1A/PLA2G2D/PTPRC/NLRP3/FCGR2B/CCR7/NCKAP1L/CLECL1/CLEC4G/BTLA
GOBP	CD4.T.cells	CD4.T.cells S01	S01	Golgi vesicle transport	12	0.000153522227918159	SEC24B/TRAPPC11/CAPZA2/PPP6R3/BET1/SCFD1/SNX2/TMED7/RAB1A/COPB1/CNIH1/IER3IP1
GOBP	CD4.T.cells	CD4.T.cells S01	S01	endoplasmic reticulum to Golgi vesicle-mediated transport	11	2.90226281022278e-06	SEC24B/TRAPPC11/CAPZA2/PPP6R3/BET1/SCFD1/TMED7/RAB1A/COPB1/CNIH1/IER3IP1
GOBP	CD4.T.cells	CD4.T.cells S01	S01	protein dephosphorylation	11	0.000191660916971269	SHOC2/PPP6R3/PPP1R8/PPP1CC/STYX/PTP4A2/PTPN2/HSP90B1/NCK1/PTPN22/JAK2
GOBP	CD8.T.cells	CD8.T.cells S02	S02	T cell activation	24	1.76916458256242e-15	LILRB2/CCL5/PIK3CD/DOCK2/IDO1/CD2/EOMES/LAG3/CD74/RASGRP1/CD209/RAC2/JAK3/CRTAM/IFNG/CCR7/FYN/THEMIS/ADA/TMEM131L/PTPRC/CD3E/FCER1G/IL12A
GOBP	CD8.T.cells	CD8.T.cells S02	S02	positive regulation of defense response	21	8.21007220258085e-15	CCL5/KLRD1/IDO1/LAG3/RASGRP1/CD209/CRTAM/IFNG/AIM2/CCR7/LILRA2/FYN/CLEC10A/JAK2/CTSC/IFI35/FCER1G/PLA2G2A/MUC16/TYROBP/IL12A
GOBP	CD8.T.cells	CD8.T.cells S02	S02	positive regulation of cytokine production	19	2.91511728067451e-11	LILRB2/IDO1/CD2/CD74/RASGRP1/CRTAM/IFNG/AIM2/CCR7/LILRA2/JAK2/PTPRC/IFIH1/C3AR1/CD3E/FCER1G/TYROBP/HMHB1/IL12A
GOBP	CD8.T.cells	CD8.T.cells S02	S02	immune response-activating cell surface receptor signaling pathway	19	1.49648851420109e-10	PIK3CD/KLRD1/CD209/LCP2/CCR7/LILRA2/FYN/THEMIS/ADA/CLEC10A/PTPRC/PRKCH/C3AR1/CD3E/FCER1G/GBP1/MUC16/TRDC/TYROBP
GOBP	CD8.T.cells	CD8.T.cells S02	S02	immune response-activating signal transduction	19	1.49648851420109e-10	PIK3CD/KLRD1/CD209/LCP2/CCR7/LILRA2/FYN/THEMIS/ADA/CLEC10A/PTPRC/PRKCH/C3AR1/CD3E/FCER1G/GBP1/MUC16/TRDC/TYROBP
GOBP	Dendritic.cells	Dendritic.cells S02	S02	response to virus	13	1.78698785090287e-15	IFI44/OAS2/IFI6/IFI44L/IRF7/IFIH1/RSAD2/IFIT2/IFIT1/AIM2/GBP1/ISG20/GBP3
GOBP	Dendritic.cells	Dendritic.cells S02	S02	defense response to virus	12	1.5387946881298e-15	OAS2/IFI6/IFI44L/IRF7/IFIH1/RSAD2/IFIT2/IFIT1/AIM2/GBP1/ISG20/GBP3
GOBP	Dendritic.cells	Dendritic.cells S02	S02	defense response to symbiont	12	1.5387946881298e-15	OAS2/IFI6/IFI44L/IRF7/IFIH1/RSAD2/IFIT2/IFIT1/AIM2/GBP1/ISG20/GBP3
GOBP	Dendritic.cells	Dendritic.cells S02	S02	type I interferon signaling pathway	10	1.19464852991247e-16	USP18/OAS2/IFI6/XAF1/IRF7/RSAD2/IFIT2/IFI35/IFIT1/ISG20
GOBP	Dendritic.cells	Dendritic.cells S02	S02	cellular response to type I interferon	10	1.33233504024024e-16	USP18/OAS2/IFI6/XAF1/IRF7/RSAD2/IFIT2/IFI35/IFIT1/ISG20
GOBP	Endothelial.cells	Endothelial.cells S01	S01	muscle system process	44	2.61200253462748e-21	SYNM/LMOD1/SCN7A/CNN1/ATP1A2/DES/KCNMA1/MYOCD/CASQ2/MYH11/PLN/PPP1R12B/ACTG2/CACNA2D1/MYLK/MYL9/FBXO32/CACNA1C/SMTN/TACR2/DMPK/GUCY1A1/HSPB6/MYOT/IL6ST/CALD1/SLMAP/SLC8A1/PRKG1/HTR2B/ITGA1/DMD/FXYD1/KCNH2/TMOD1/MEF2A/HDAC4/CAMK2G/SCN4B/MYOM1/ANK2/TPM2/FLNA/SGCA
GOBP	Endothelial.cells	Endothelial.cells S01	S01	muscle contraction	40	6.23200077743405e-22	SYNM/LMOD1/SCN7A/CNN1/ATP1A2/DES/KCNMA1/MYOCD/CASQ2/MYH11/PLN/PPP1R12B/ACTG2/CACNA2D1/MYLK/MYL9/CACNA1C/SMTN/TACR2/DMPK/GUCY1A1/HSPB6/MYOT/CALD1/SLMAP/SLC8A1/PRKG1/HTR2B/ITGA1/DMD/FXYD1/KCNH2/TMOD1/HDAC4/SCN4B/MYOM1/ANK2/TPM2/FLNA/SGCA
GOBP	Endothelial.cells	Endothelial.cells S01	S01	regulation of membrane potential	26	1.82698534204285e-08	SCN7A/ATP1A2/KCNMA1/CASQ2/BVES/PLN/POPDC2/CACNA2D1/CACNA1C/CNTNAP1/DMPK/SLMAP/SLC8A1/ADCYAP1/PTN/DMD/FXYD1/KCNH2/SPART/SCN4B/NLGN1/ANK2/SCN9A/FLNA/GABRG2/IGSF11
GOBP	Endothelial.cells	Endothelial.cells S01	S01	muscle cell differentiation	25	2.32678674053705e-09	LMOD1/RBPMS2/MYOCD/MYH11/BVES/PGM5/CFL2/POPDC2/FLNC/CSRP1/DMPK/FOXF1/SLC8A1/DMD/TMOD1/MEF2A/SYNE1/JAM2/FGFR2/HDAC4/PLEKHO1/ADGRB3/ANK2/DNER/PRDM6
GOBP	Endothelial.cells	Endothelial.cells S01	S01	regulation of muscle system process	23	2.12477275917556e-11	CNN1/ATP1A2/KCNMA1/MYOCD/CASQ2/PLN/PPP1R12B/MYL9/FBXO32/CACNA1C/TACR2/DMPK/GUCY1A1/HSPB6/IL6ST/SLC8A1/PRKG1/DMD/MEF2A/HDAC4/CAMK2G/ANK2/SGCA
GOBP	Endothelial.cells	Endothelial.cells S02	S02	small molecule catabolic process	22	6.90828106359086e-10	HAO1/CYP4A11/PON1/PRODH2/MAT1A/ACADL/IDO2/TAT/HOGA1/HPD/DAO/AKR1D1/SULT2A1/LEP/CYP27A1/FTCD/PKLR/ACMSD/DCXR/AMDHD1/CYP7A1/ADH4
GOBP	Endothelial.cells	Endothelial.cells S02	S02	negative regulation of hydrolase activity	22	1.97150478779887e-09	HRG/SERPINC1/ITIH4/MAP2/AHSG/ITIH2/SERPINA4/SPP2/APOC3/LPA/KNG1/SERPINA5/SERPINF2/ITIH1/ANGPTL3/VTN/TSC1/SERPIND1/PHACTR2/SERPINA6/SERPINA3/PLXNB3
GOBP	Endothelial.cells	Endothelial.cells S02	S02	steroid metabolic process	20	2.08663155689155e-10	SRD5A2/CYP2A6/CETP/CYP8B1/PON1/ACADL/CYP11A1/BAAT/ANGPTL3/AKR1D1/SULT2A1/LEP/CYP3A43/CYP3A4/SERPINA6/CYP27A1/CYP3A7/CYP7A1/SEC14L2/CYP2E1
GOBP	Endothelial.cells	Endothelial.cells S02	S02	fatty acid metabolic process	19	2.47067198952222e-08	HAO1/CYP2A6/ELOVL2/CYP4A11/ACSM2B/ACSM2A/PON1/ACOT12/ACADL/APOC3/ACSM5/BAAT/ANGPTL3/LEP/CYP3A4/MAPK14/CYP7A1/CYP2E1/ADH4
GOBP	Endothelial.cells	Endothelial.cells S02	S02	lipid transport	19	3.10304285582383e-07	LBP/APOH/SLC25A18/CYP4A11/SLC10A1/SLC22A9/CETP/CYP8B1/PON1/APOC3/LPA/ABCG8/SERPINA5/ABCC2/APOM/CFHR4/LEP/CYP7A1/ACE
GOBP	Epithelial.cells	Epithelial.cells S03	S03	response to extracellular stimulus	10	6.82759646149069e-05	AQP3/ELAPOR1/TNFRSF11B/ADRB1/CPS1/SSTR1/REG1A/NR4A2/IGFBP2/HTR2C
GOBP	Epithelial.cells	Epithelial.cells S04	S04	defense response to virus	11	1.32597195668396e-07	BST2/BIRC3/IFI6/MICB/PRF1/IL15/MMP12/ISG15/OAS2/MX1/SLFN13
GOBP	Epithelial.cells	Epithelial.cells S04	S04	defense response to symbiont	11	1.32597195668396e-07	BST2/BIRC3/IFI6/MICB/PRF1/IL15/MMP12/ISG15/OAS2/MX1/SLFN13
GOBP	Epithelial.cells	Epithelial.cells S04	S04	response to virus	11	3.18043049453123e-06	BST2/BIRC3/IFI6/MICB/PRF1/IL15/MMP12/ISG15/OAS2/MX1/SLFN13
GOBP	Epithelial.cells	Epithelial.cells S04	S04	T cell activation	10	0.00020976149547052	TNFSF9/MICB/IL15/ICAM1/RASGRP1/NLRC3/VNN1/DPP4/LCK/SOCS1
GOBP	Epithelial.cells	Epithelial.cells S05	S05	synapse organization	24	3.09244571556891e-10	PCDHB4/LRRK2/DOCK10/PCDHB5/TIAM1/PCDHB16/CDKL5/TANC2/PCDHB10/COL4A1/DBN1/SRGN/FYN/PCDHB2/OBSL1/WASF3/FGF13/WASF1/PCDHB14/APOE/RAB39B/DNER/DNM3/OXTR
GOBP	Epithelial.cells	Epithelial.cells S05	S05	regulation of inflammatory response	18	6.92370772342259e-07	LRRK2/TEK/PIK3CG/LPL/CD200/GPRC5B/SIRPA/ALOX5/SPHK1/ANXA1/BST1/APOE/TNFSF11/TGM2/CST7/S100A12/TAC1/NUPR1
GOBP	Epithelial.cells	Epithelial.cells S05	S05	regulation of protein serine/threonine kinase activity	18	4.03820958520042e-05	LRRK2/PIK3CG/TIAM1/DIRAS3/RASIP1/HHEX/GHR/CD74/ROBO1/RGCC/HERC5/KIT/CDKN1C/PKIA/APOE/TNFSF11/DUSP5/S100A12
GOBP	Epithelial.cells	Epithelial.cells S05	S05	regulation of actin filament-based process	17	6.93231334075377e-06	TEK/GPR65/DBN1/GMFG/RDX/LIMCH1/BST1/RGCC/TMOD2/PDE4B/WASF3/TMSB15B/FGF13/WASF1/FHOD3/ARHGAP6/TAC1
GOBP	Epithelial.cells	Epithelial.cells S05	S05	urogenital system development	16	2.36688595762411e-06	LRRK2/TEK/SOX17/KCNJ8/MAGI2/DYNC2H1/ADAMTS6/COL4A1/PCSK5/ANXA1/AKR1B1/EMX2/ZBTB16/HAS2/EGR1/WT1
GOBP	Epithelial.cells	Epithelial.cells S06	S06	response to toxic substance	17	6.87264679804343e-12	TRPM6/SLC30A10/AKR1B10/ABCG2/MT1G/MT1F/MT1H/MT1HL1/FABP1/MT1E/MT1X/MT2A/HBB/HBA2/FOS/NEFL/SLC18A2
GOBP	Epithelial.cells	Epithelial.cells S06	S06	cellular divalent inorganic cation homeostasis	15	6.29842871970708e-06	EDN3/SLC30A10/MT1G/P2RY1/MT1F/FFAR4/MT1H/MT1HL1/MT1E/SLC1A1/MT1X/MT2A/EDNRB/FKBP1B/PTGDR
GOBP	Epithelial.cells	Epithelial.cells S06	S06	divalent inorganic cation homeostasis	15	1.00038763870785e-05	EDN3/SLC30A10/MT1G/P2RY1/MT1F/FFAR4/MT1H/MT1HL1/MT1E/SLC1A1/MT1X/MT2A/EDNRB/FKBP1B/PTGDR
GOBP	Epithelial.cells	Epithelial.cells S06	S06	defense response to bacterium	14	6.10810619034955e-07	ZG16/SPINK5/CHGA/LYPD8/PLAC8/IL6R/NR1H4/JCHAIN/C10orf99/PLA2G2A/DEFB1/IGKC/PI3/H2BC4
GOBP	Epithelial.cells	Epithelial.cells S06	S06	response to metal ion	14	8.03428579864663e-07	SLC30A10/CA2/CHP2/MT1G/CPNE8/MT1F/MT1H/MT1HL1/MT1E/GSN/MT1X/MT2A/FOS/OTC
GOBP	Fibroblasts	Fibroblasts S01	S01	muscle contraction	11	5.69710016955442e-05	TNNI1/TCAP/MYLPF/TNNI2/ACTA1/ACTN2/TNNT3/RYR1/SCN5A/TRDN/STRIT1
GOBP	Fibroblasts	Fibroblasts S03	S03	extracellular matrix organization	60	5.89565475916971e-42	AEBP1/COL10A1/BGN/ADAM12/COL11A1/COMP/LOX/FAP/COL8A1/COL8A2/PXDN/SFRP2/ADAMTS12/CCDC80/LOXL2/SULF1/MFAP2/ECM2/EMILIN1/ITGB5/ADAMTS2/SERPINE1/POSTN/COL15A1/SPARC/CRISPLD2/CCN1/FBLN1/ITGAV/FN1/CCN2/ITGA5/COL6A2/PDPN/VCAM1/MMP11/PHLDB2/THBS1/ADAMTS5/LAMB2/GREM1/ITGAM/COL5A3/TIE1/MMP13/ADAM19/TGFB1/TNC/LAMC2/CAV2/RGCC/IL6/COL3A1/SCUBE3/COL7A1/MMP8/ICAM2/KLK7/WT1/ADAMTS15
GOBP	Fibroblasts	Fibroblasts S03	S03	extracellular structure organization	60	6.86784565662725e-42	AEBP1/COL10A1/BGN/ADAM12/COL11A1/COMP/LOX/FAP/COL8A1/COL8A2/PXDN/SFRP2/ADAMTS12/CCDC80/LOXL2/SULF1/MFAP2/ECM2/EMILIN1/ITGB5/ADAMTS2/SERPINE1/POSTN/COL15A1/SPARC/CRISPLD2/CCN1/FBLN1/ITGAV/FN1/CCN2/ITGA5/COL6A2/PDPN/VCAM1/MMP11/PHLDB2/THBS1/ADAMTS5/LAMB2/GREM1/ITGAM/COL5A3/TIE1/MMP13/ADAM19/TGFB1/TNC/LAMC2/CAV2/RGCC/IL6/COL3A1/SCUBE3/COL7A1/MMP8/ICAM2/KLK7/WT1/ADAMTS15
GOBP	Fibroblasts	Fibroblasts S03	S03	external encapsulating structure organization	60	9.30690688030472e-42	AEBP1/COL10A1/BGN/ADAM12/COL11A1/COMP/LOX/FAP/COL8A1/COL8A2/PXDN/SFRP2/ADAMTS12/CCDC80/LOXL2/SULF1/MFAP2/ECM2/EMILIN1/ITGB5/ADAMTS2/SERPINE1/POSTN/COL15A1/SPARC/CRISPLD2/CCN1/FBLN1/ITGAV/FN1/CCN2/ITGA5/COL6A2/PDPN/VCAM1/MMP11/PHLDB2/THBS1/ADAMTS5/LAMB2/GREM1/ITGAM/COL5A3/TIE1/MMP13/ADAM19/TGFB1/TNC/LAMC2/CAV2/RGCC/IL6/COL3A1/SCUBE3/COL7A1/MMP8/ICAM2/KLK7/WT1/ADAMTS15
GOBP	Fibroblasts	Fibroblasts S03	S03	skeletal system development	34	2.72202396772863e-13	COL10A1/PRRX1/BGN/COL11A1/COMP/TWIST1/LOX/CCN4/SFRP2/SFRP4/P3H1/ADAMTS12/LOXL2/SULF1/EPYC/TGFB3/GPR68/NPR3/RUNX2/THBS3/CCN1/TMEM119/CCN2/MAF/GREM1/LRRC17/MMP13/DCHS1/TGFB1/PRELP/CYTL1/COL3A1/DLX5/WNT5A
GOBP	Fibroblasts	Fibroblasts S03	S03	ossification	31	2.3757605143027e-13	COL11A1/CLEC11A/COMP/TWIST1/LOX/CCN4/VEGFC/SFRP2/CTHRC1/ASPN/FZD1/PRKD1/TGFB3/RUNX2/SPARC/THBS3/CCN1/TMEM119/CCN2/IGFBP5/MN1/EGR2/GREM1/IGFBP3/DCHS1/TGFB1/TWIST2/TNC/IL6/DLX5/WNT5A
GOBP	Fibroblasts	Fibroblasts S04	S04	ossification	12	2.37886726845933e-06	S1PR1/FAT4/SLC24A3/RASSF2/BMPR2/IGF1/OMD/MEF2C/FBN2/DHX9/RORB/ATP6V0A4
GOBP	Fibroblasts	Fibroblasts S04	S04	heart morphogenesis	10	8.89853680916127e-07	FLRT2/S1PR1/FAT4/FOXF1/ACTC1/ELN/BMPR2/MEF2C/GATA3/SOX18
GOBP	Fibroblasts	Fibroblasts S04	S04	negative regulation of organelle organization	10	2.3348839588666e-05	S1PR1/CDH5/IGF1/ARHGAP28/TMSB15A/C11orf65/LMOD2/KLHL22/MAK/TEX14
GOBP	Fibroblasts	Fibroblasts S04	S04	muscle cell differentiation	10	3.42907956537185e-05	BOC/SYNE1/FOXF1/RORA/PDGFRA/ACTC1/IGF1/MEF2C/BHLHE41/LMOD2
GOBP	Fibroblasts	Fibroblasts S04	S04	tissue migration	10	3.67689112010917e-05	PTPRM/FOXF1/CDH5/ACTC1/BMPR2/PLPP3/MEF2C/GATA3/MAP3K3/SOX18
GOBP	Mast.cells	Mast.cells S02	S02	neutrophil mediated immunity	12	4.54768060184956e-08	LILRB2/FCN1/CLEC5A/C3AR1/TYROBP/FCER1G/CD53/TMEM30A/FPR2/CXCL6/MMP8/CD14
GOBP	Mast.cells	Mast.cells S02	S02	neutrophil activation	12	4.64837336594126e-08	LILRB2/FCN1/CLEC5A/C3AR1/TYROBP/FCER1G/CD53/TMEM30A/FPR2/CXCL6/MMP8/CD14
GOBP	Mast.cells	Mast.cells S02	S02	regulation of response to biotic stimulus	11	7.5273035056061e-08	HCK/LILRB1/FCN1/NLRC4/TYROBP/IRAK3/FCER1G/FPR2/CXCL6/WNT5A/PSMA8
GOBP	Mast.cells	Mast.cells S02	S02	neutrophil degranulation	11	3.18812301806503e-07	LILRB2/FCN1/CLEC5A/C3AR1/TYROBP/FCER1G/CD53/TMEM30A/FPR2/MMP8/CD14
GOBP	Mast.cells	Mast.cells S02	S02	neutrophil activation involved in immune response	11	3.38959198347095e-07	LILRB2/FCN1/CLEC5A/C3AR1/TYROBP/FCER1G/CD53/TMEM30A/FPR2/MMP8/CD14
GOBP	Mon/Mac	Mon/Mac S01	S01	Golgi vesicle transport	21	5.03387959856302e-08	RBSN/TBC1D20/SEC22A/KLHL20/ACTR1A/CAPZB/OPTN/KLC1/TMEM115/SCAMP3/YIF1A/LRRK2/ARCN1/SEC13/NRBP1/TRAPPC3/DCTN1/DCTN3/STX5/COPA/LAPTM5
GOBP	Mon/Mac	Mon/Mac S01	S01	endoplasmic reticulum to Golgi vesicle-mediated transport	15	1.74089628779273e-07	TBC1D20/SEC22A/ACTR1A/CAPZB/TMEM115/YIF1A/LRRK2/ARCN1/SEC13/NRBP1/TRAPPC3/DCTN1/DCTN3/STX5/COPA
GOBP	Mon/Mac	Mon/Mac S01	S01	macroautophagy	15	2.7942312366351e-05	LIX1L/LAMTOR1/OPTN/ATP6V0A2/MTMR3/RAB7A/ATP6V1E1/LRRK2/ILRUN/ATG16L2/NSFL1C/CHMP4A/CSNK2B/ATP6V0C/SNAP29
GOBP	Mon/Mac	Mon/Mac S01	S01	antigen processing and presentation of exogenous peptide antigen	11	3.46799893656827e-05	ACTR1A/CAPZB/PSMC4/RAB7A/OSBPL1A/KLC1/SEC13/AP1B1/DCTN1/TAP1/DCTN3
GOBP	Mon/Mac	Mon/Mac S01	S01	antigen processing and presentation of exogenous antigen	11	5.19454934721793e-05	ACTR1A/CAPZB/PSMC4/RAB7A/OSBPL1A/KLC1/SEC13/AP1B1/DCTN1/TAP1/DCTN3
GOBP	Mon/Mac	Mon/Mac S02	S02	RNA catabolic process	11	1.22547829895372e-05	PSMA1/DDX49/UBA52/RPS19/PSMB7/RPS27A/RPL27/RPS10/PSMC2/RPL10A/RPL37A
GOBP	Mon/Mac	Mon/Mac S02	S02	protein targeting	11	2.2007590653163e-05	UBA52/RPS19/YWHAQ/RPS27A/HOMER3/RPL27/RPS10/LONP2/RPL10A/M6PR/RPL37A
GOBP	Mon/Mac	Mon/Mac S02	S02	mRNA catabolic process	10	3.02451986433258e-05	PSMA1/UBA52/RPS19/PSMB7/RPS27A/RPL27/RPS10/PSMC2/RPL10A/RPL37A
GOBP	Mon/Mac	Mon/Mac S03	S03	negative regulation of immune system process	19	1.96648490095533e-12	SLAMF8/TIGIT/CD300LF/LILRB4/GBP1/LILRB2/CCR2/CD84/MNDA/LILRB1/FCGR2B/NLRC5/LPXN/C1QC/BTK/RUNX3/HMOX1/CR1/PLA2G2D
GOBP	Mon/Mac	Mon/Mac S03	S03	response to virus	15	2.66225104842775e-09	CXCL10/CXCL9/TLR8/IFIT3/CCL8/GBP1/TRIM22/IFI44L/LILRB1/IFIT2/NLRC5/IFI44/IFIT1/LYST/IRGM
GOBP	Mon/Mac	Mon/Mac S03	S03	negative regulation of leukocyte activation	14	3.00470871504858e-12	TIGIT/CD300LF/LILRB4/LILRB2/CCR2/CD84/MNDA/LILRB1/FCGR2B/BTK/RUNX3/HMOX1/CR1/PLA2G2D
GOBP	Mon/Mac	Mon/Mac S03	S03	negative regulation of cell activation	14	1.0822079957995e-11	TIGIT/CD300LF/LILRB4/LILRB2/CCR2/CD84/MNDA/LILRB1/FCGR2B/BTK/RUNX3/HMOX1/CR1/PLA2G2D
GOBP	Mon/Mac	Mon/Mac S03	S03	regulation of immune effector process	14	5.34129046654988e-07	ADGRE2/SLAMF8/LILRB4/CCR2/CD84/CLEC7A/LILRB1/FCGR2B/C1QC/BTK/IFIT1/C1QA/HMOX1/CR1
GOBP	Mon/Mac	Mon/Mac S04	S04	extracellular matrix organization	15	8.63117521016213e-06	ECM2/CYP1B1/ANTXR1/MFAP5/DCN/CTSK/MATN3/ADAMTS2/FBLN5/SPP1/ETS1/FN1/FBLN2/MMP9/ITGAM
GOBP	Mon/Mac	Mon/Mac S04	S04	extracellular structure organization	15	8.89621609459004e-06	ECM2/CYP1B1/ANTXR1/MFAP5/DCN/CTSK/MATN3/ADAMTS2/FBLN5/SPP1/ETS1/FN1/FBLN2/MMP9/ITGAM
GOBP	Mon/Mac	Mon/Mac S04	S04	external encapsulating structure organization	15	9.44812883327072e-06	ECM2/CYP1B1/ANTXR1/MFAP5/DCN/CTSK/MATN3/ADAMTS2/FBLN5/SPP1/ETS1/FN1/FBLN2/MMP9/ITGAM
GOBP	Mon/Mac	Mon/Mac S04	S04	tissue migration	13	7.07962251978163e-05	CYP1B1/ACTA2/NRP1/SERPINF1/DCN/ADGRA2/ZEB2/ETS1/FSTL1/MEF2C/MMP9/ENPP2/EMC10
GOBP	NK.cells	NK.cells S01	S01	response to virus	14	6.27622205643391e-16	CXCL10/CCL5/CXCL9/IFNG/PRF1/MICB/GBP1/ISG20/IL15/CCL8/CGAS/PMAIP1/BIRC3/NLRC5
GOBP	NK.cells	NK.cells S01	S01	defense response to virus	12	1.52963678984616e-14	CXCL10/CXCL9/IFNG/PRF1/MICB/GBP1/ISG20/IL15/CGAS/PMAIP1/BIRC3/NLRC5
GOBP	NK.cells	NK.cells S01	S01	defense response to symbiont	12	1.52963678984616e-14	CXCL10/CXCL9/IFNG/PRF1/MICB/GBP1/ISG20/IL15/CGAS/PMAIP1/BIRC3/NLRC5
GOBP	NK.cells	NK.cells S01	S01	regulation of response to biotic stimulus	12	4.47678835353237e-12	GBP5/CCL5/IFNG/CD274/LAG3/HAVCR2/MICB/CX3CL1/IL15/CGAS/BIRC3/NLRC5
GOBP	NK.cells	NK.cells S01	S01	response to interferon-gamma	10	1.29506534905776e-12	GBP5/CCL5/IFNG/GBP1/CD74/IFI30/CX3CL1/CCL8/KYNU/NLRC5
GOBP	PCs	PCs S02	S02	mononuclear cell differentiation	12	7.27535017922691e-06	DOCK10/CSF1R/CD86/ITGA4/NCKAP1L/FGL2/LILRB2/PTPN22/GPR183/CCR9/WNT4/RAG1
GOBP	PCs	PCs S02	S02	lymphocyte differentiation	11	1.1107753908281e-05	DOCK10/CD86/ITGA4/NCKAP1L/FGL2/LILRB2/PTPN22/GPR183/CCR9/WNT4/RAG1
