# Supplementary material for: Deep immunophenotyping reveals clinically distinct cellular states and ecosystems in large-scale colorectal cancer
Source: Commun Biol. 2023 Jul 27;6:785. doi: 10.1038/s42003-023-05117-1 (PMC10374645; doi:10.1038/s42003-023-05117-1)
Supplement: Supplementary file 6 — Supplementary Data 4 [file 42003_2023_5117_MOESM6_ESM.xlsx]

## Sheet: Sheet1
Table 4.The survival associations of all cell states.
CellType	CellType_states	State	p.value	coef	prognosis
B.cells	B.cells S01	S01	0.36	-0.2403	favorable
B.cells	B.cells S02	S02	0.0022	0.6864	adverse
B.cells	B.cells S03	S03	0.029	-0.5716	favorable
CD4.T.cells	CD4.T.cells S01	S01	0.11	-0.3221	favorable
CD4.T.cells	CD4.T.cells S02	S02	0.11	0.3221	adverse
CD8.T.cells	CD8.T.cells S01	S01	0.32	-0.186	favorable
CD8.T.cells	CD8.T.cells S02	S02	0.32	0.186	adverse
Dendritic.cells	Dendritic.cells S01	S01	0.24	-0.2612	favorable
Dendritic.cells	Dendritic.cells S02	S02	0.33	-0.2607	favorable
Dendritic.cells	Dendritic.cells S03	S03	0.0019	0.6155	adverse
Dendritic.cells	Dendritic.cells S04	S04	0.41	-0.1729	favorable
Endothelial.cells	Endothelial.cells S01	S01	0.15	0.2831	adverse
Endothelial.cells	Endothelial.cells S02	S02	0.22	-0.2348	favorable
Endothelial.cells	Endothelial.cells S03	S03	0.89	-0.03305	favorable
Endothelial.cells	Endothelial.cells S04	S04	0.9	0.02402	adverse
Epithelial.cells	Epithelial.cells S01	S01	0.5	0.1357	adverse
Epithelial.cells	Epithelial.cells S02	S02	0.046	-0.4352	favorable
Epithelial.cells	Epithelial.cells S03	S03	0.78	-0.06983	favorable
Epithelial.cells	Epithelial.cells S04	S04	0.84	-0.03693	favorable
Epithelial.cells	Epithelial.cells S05	S05	0.05	0.3541	adverse
Epithelial.cells	Epithelial.cells S06	S06	0.97	-0.008204	favorable
Fibroblasts	Fibroblasts S01	S01	0.26	-0.2132	favorable
Fibroblasts	Fibroblasts S02	S02	0.00061	-0.902	favorable
Fibroblasts	Fibroblasts S03	S03	0.0028	0.4952	adverse
Fibroblasts	Fibroblasts S04	S04	0.16	0.2633	adverse
Mast.cells	Mast.cells S01	S01	0.12	-0.4604	favorable
Mast.cells	Mast.cells S02	S02	0.75	0.06241	adverse
Mast.cells	Mast.cells S03	S03	0.43	0.1402	adverse
Mon	Mon S01	S01	0.14	-0.2417	favorable
Mon	Mon S02	S02	0.063	-0.4142	favorable
Mon	Mon S03	S03	0.36	-0.1893	favorable
Mon	Mon S04	S04	<0.0001	0.6376	adverse
NK.cells	NK.cells S01	S01	0.24	-0.2402	favorable
NK.cells	NK.cells S02	S02	0.071	-0.5	favorable
NK.cells	NK.cells S03	S03	0.0054	0.5806	adverse
NK.cells	NK.cells S04	S04	0.69	-0.09034	favorable
NK.cells	NK.cells S05	S05	0.42	0.1282	adverse
PCs	PCs S01	S01	0.68	-0.06518	favorable
PCs	PCs S02	S02	0.68	0.06518	adverse
PMNs	PMNs S01	S01	0.039	-0.5226	favorable
PMNs	PMNs S02	S02	0.098	0.3753	adverse
PMNs	PMNs S03	S03	0.62	0.1071	adverse
