# Supplementary material for: Deep immunophenotyping reveals clinically distinct cellular states and ecosystems in large-scale colorectal cancer
Source: Commun Biol. 2023 Jul 27;6:785. doi: 10.1038/s42003-023-05117-1 (PMC10374645; doi:10.1038/s42003-023-05117-1)
Supplement: Supplementary file 7 — Supplementary Data 5 [file 42003_2023_5117_MOESM7_ESM.xlsx]

## Sheet: Sheet1
Table 5.The identification of seven colorectal ecotypes in discovery cohorts.
GSE	ID	MaxEcotype	AssignmentP	AssignmentQ	AssignedToEcotypeStates	Ecotype
GSE39582	GSM1681353	CE3	1.04066e-05	0.000337038	TRUE	CE3
GSE39582	GSM1681354	CE3	0.000796441	0.00611444	TRUE	CE3
GSE39582	GSM1681355	CE3	0.000138403	0.00190352	TRUE	CE3
GSE39582	GSM1681356	CE3	0.0111791	0.0347485	TRUE	CE3
GSE39582	GSM1681357	CE3	2.54221e-05	0.000654456	TRUE	CE3
GSE39582	GSM1681358	CE3	6.22998e-07	4.51953e-05	TRUE	CE3
GSE39582	GSM1681359	CE3	3.15522e-07	3.16784e-05	TRUE	CE3
GSE39582	GSM1681360	CE3	0.00233261	0.0121968	TRUE	CE3
GSE39582	GSM1681361	CE3	0.00145541	0.00891091	TRUE	CE3
GSE39582	GSM1681362	CE3	5.7506e-06	0.000222062	TRUE	CE3
GSE39582	GSM1681363	CE3	3.4518e-05	0.000787638	TRUE	CE3
GSE39582	GSM1681364	CE3	0.000185633	0.00219265	TRUE	CE3
GSE39582	GSM1681365	CE3	0.00424374	0.0182082	TRUE	CE3
GSE39582	GSM1681366	CE3	0.000207929	0.00242745	TRUE	CE3
GSE39582	GSM1681367	CE3	0.000228943	0.00258269	TRUE	CE3
GSE39582	GSM1681368	CE3	0.000869763	0.00646846	TRUE	CE3
GSE39582	GSM1681369	CE3	0.00116045	0.0076651	TRUE	CE3
GSE39582	GSM1681370	CE3	2.01343e-05	0.000573738	TRUE	CE3
GSE39582	GSM1681371	CE3	0.00013052	0.00184566	TRUE	CE3
GSE17536	GSM437094	CE5	0.0641862	0.110833	TRUE	CE5
GSE17536	GSM437095	CE5	0.0652461	0.111787	TRUE	CE5
GSE17536	GSM437097	CE6	0.0749885	0.120655	TRUE	CE6
GSE17536	GSM437098	CE6	0.186264	0.221575	TRUE	CE6
GSE17536	GSM437099	CE7	0.00101414	0.00707078	TRUE	CE7
GSE17536	GSM437100	CE6	0.187623	0.222927	TRUE	CE6
GSE17536	GSM437101	CE6	0.0791738	0.125283	TRUE	CE6
GSE17536	GSM437102	CE2	0.00925428	0.030971	TRUE	CE2
GSE17536	GSM437103	CE6	0.203252	0.234557	TRUE	CE6
GSE17536	GSM437105	CE3	0.0236681	0.0572151	TRUE	CE3
GSE17536	GSM437106	CE4	0.103267	0.148327	TRUE	CE4
GSE17536	GSM437107	CE4	0.00447357	0.0186165	TRUE	CE4
GSE17536	GSM437108	CE7	0.141747	0.184345	TRUE	CE7
GSE17536	GSM437109	CE1	0.00196816	0.0108522	TRUE	CE1
GSE17536	GSM437110	CE5	0.181935	0.21791	TRUE	CE5
GSE17536	GSM437111	CE4	0.000372064	0.00363511	TRUE	CE4
GSE17536	GSM437113	CE5	0.108768	0.153591	TRUE	CE5
GSE17536	GSM437114	CE6	0.00961641	0.0316553	TRUE	CE6
GSE17536	GSM437115	CE5	0.065603	0.111978	TRUE	CE5
GSE17536	GSM437116	CE1	0.0740957	0.120179	TRUE	CE1
GSE17536	GSM437117	CE6	0.0925936	0.137521	TRUE	CE6
GSE17536	GSM437118	CE1	0.00226261	0.0119561	TRUE	CE1
GSE17536	GSM437119	CE2	3.06866e-06	0.000154047	TRUE	CE2
GSE17536	GSM437120	CE6	0.0137534	0.0395658	TRUE	CE6
GSE17536	GSM437121	CE6	0.0677981	0.11421	TRUE	CE6
GSE17536	GSM437122	CE6	0.0178851	0.047228	TRUE	CE6
GSE17536	GSM437123	CE3	0.00315583	0.0149455	TRUE	CE3
GSE17536	GSM437124	CE7	0.0511837	0.0967767	TRUE	CE7
GSE17536	GSM437126	CE1	0.0157988	0.0434576	TRUE	CE1
GSE17536	GSM437127	CE5	0.169177	0.207566	TRUE	CE5
GSE17536	GSM437128	CE6	0.0343676	0.0738866	TRUE	CE6
GSE17536	GSM437129	CE6	0.01727	0.0466104	TRUE	CE6
GSE17536	GSM437131	CE5	0.133753	0.177539	TRUE	CE5
GSE17536	GSM437132	CE6	0.0152306	0.0420098	TRUE	CE6
GSE17536	GSM437133	CE1	0.00271057	0.0133403	TRUE	CE1
GSE17536	GSM437134	CE4	0.0823171	0.127441	TRUE	CE4
GSE17536	GSM437135	CE2	0.00174657	0.0101362	TRUE	CE2
GSE17536	GSM437136	CE6	0.00382792	0.0169305	TRUE	CE6
GSE17536	GSM437137	CE6	0.0125919	0.0374511	TRUE	CE6
GSE17536	GSM437138	CE7	0.000945157	0.00668266	TRUE	CE7
GSE17536	GSM437139	CE6	0.00795928	0.028039	TRUE	CE6
GSE17536	GSM437141	CE6	0.120269	0.163619	TRUE	CE6
GSE17536	GSM437143	CE1	0.00734475	0.0264306	TRUE	CE1
GSE17536	GSM437144	CE6	0.216085	0.244864	TRUE	CE6
GSE17536	GSM437145	CE1	0.000372925	0.00363511	TRUE	CE1
GSE17536	GSM437146	CE3	0.00089826	0.00648815	TRUE	CE3
GSE17536	GSM437147	CE7	0.147115	0.188879	TRUE	CE7
GSE17536	GSM437148	CE4	0.0538777	0.100238	TRUE	CE4
GSE17536	GSM437149	CE3	0.00146507	0.00891472	TRUE	CE3
GSE17536	GSM437150	CE4	0.000157251	0.00200623	TRUE	CE4
GSE17536	GSM437151	CE5	0.164286	0.204644	TRUE	CE5
GSE17536	GSM437152	CE4	0.000103952	0.00156759	TRUE	CE4
GSE17536	GSM437153	CE4	3.42367e-05	0.000787638	TRUE	CE4
GSE17536	GSM437154	CE4	0.000514483	0.00457116	TRUE	CE4
GSE17536	GSM437155	CE1	0.158531	0.198957	TRUE	CE1
GSE17536	GSM437156	CE1	0.0533128	0.099676	TRUE	CE1
GSE17536	GSM437157	CE2	0.00398284	0.0174619	TRUE	CE2
GSE17536	GSM437158	CE7	0.0886683	0.133869	TRUE	CE7
GSE17536	GSM437160	CE5	0.182401	0.218013	TRUE	CE5
GSE17536	GSM437161	CE1	0.00152071	0.0091425	TRUE	CE1
GSE17536	GSM437162	CE3	0.00172984	0.0101362	TRUE	CE3
GSE17536	GSM437164	CE5	0.00638352	0.0241851	TRUE	CE5
GSE17536	GSM437165	CE5	0.0616646	0.108426	TRUE	CE5
GSE17536	GSM437167	CE1	0.0129507	0.0380189	TRUE	CE1
GSE17536	GSM437169	CE5	0.189907	0.22505	TRUE	CE5
GSE17536	GSM437170	CE6	0.0745156	0.120279	TRUE	CE6
GSE17536	GSM437171	CE1	3.76373e-06	0.000179942	TRUE	CE1
GSE17536	GSM437172	CE6	0.00376988	0.0167476	TRUE	CE6
GSE17536	GSM437173	CE6	0.156829	0.197314	TRUE	CE6
GSE17536	GSM437174	CE7	7.89367e-08	9.90655e-06	TRUE	CE7
GSE17536	GSM437175	CE2	0.000844692	0.00632888	TRUE	CE2
GSE17536	GSM437176	CE7	0.0891748	0.134432	TRUE	CE7
GSE17536	GSM437177	CE5	0.0143663	0.0408606	TRUE	CE5
GSE17536	GSM437178	CE1	0.0371747	0.0778267	TRUE	CE1
GSE17536	GSM437179	CE5	0.0408226	0.0826795	TRUE	CE5
GSE17536	GSM437180	CE2	0.0192398	0.0495199	TRUE	CE2
GSE17536	GSM437181	CE2	0.00331866	0.0156429	TRUE	CE2
GSE17536	GSM437182	CE6	0.0984168	0.143204	TRUE	CE6
GSE17536	GSM437183	CE6	0.068328	0.114718	TRUE	CE6
GSE17536	GSM437184	CE7	0.0709141	0.117294	TRUE	CE7
GSE17536	GSM437185	CE5	0.042124	0.0840806	TRUE	CE5
GSE17536	GSM437186	CE6	0.109421	0.154156	TRUE	CE6
GSE17536	GSM437187	CE3	0.0301271	0.0681253	TRUE	CE3
GSE17536	GSM437189	CE2	0.0308589	0.0688497	TRUE	CE2
GSE17536	GSM437190	CE2	0.00211833	0.0113128	TRUE	CE2
GSE17536	GSM437192	CE6	0.032457	0.0706872	TRUE	CE6
GSE17536	GSM437193	CE6	0.0977344	0.142774	TRUE	CE6
GSE17536	GSM437194	CE5	0.200862	0.233536	TRUE	CE5
GSE17536	GSM437195	CE6	0.0102492	0.0331846	TRUE	CE6
GSE17536	GSM437196	CE7	2.87869e-07	3.16784e-05	TRUE	CE7
GSE17536	GSM437197	CE7	0.0909311	0.136005	TRUE	CE7
GSE17536	GSM437199	CE2	0.000460218	0.00423417	TRUE	CE2
GSE17536	GSM437200	CE7	0.173679	0.212134	TRUE	CE7
GSE17536	GSM437201	CE2	2.53254e-05	0.000654456	TRUE	CE2
GSE17536	GSM437202	CE7	0.0673759	0.113881	TRUE	CE7
GSE17536	GSM437203	CE1	5.50758e-06	0.000222062	TRUE	CE1
GSE17536	GSM437204	CE2	0.00209324	0.0112572	TRUE	CE2
GSE17536	GSM437205	CE4	0.111532	0.156176	TRUE	CE4
GSE17536	GSM437206	CE6	0.0109205	0.0342631	TRUE	CE6
GSE17536	GSM437209	CE1	3.08288e-05	0.000754929	TRUE	CE1
GSE17536	GSM437213	CE6	0.117936	0.161759	TRUE	CE6
GSE17536	GSM437214	CE3	0.00967821	0.0317547	TRUE	CE3
GSE17536	GSM437215	CE4	0.141593	0.184345	TRUE	CE4
GSE17536	GSM437216	CE6	0.0835883	0.128716	TRUE	CE6
GSE17536	GSM437217	CE6	0.0695936	0.115874	TRUE	CE6
GSE17536	GSM437218	CE6	0.0437731	0.0858861	TRUE	CE6
GSE17536	GSM437221	CE6	0.0702322	0.116422	TRUE	CE6
GSE17536	GSM437222	CE2	0.00063596	0.00527689	TRUE	CE2
GSE17536	GSM437223	CE2	0.0193622	0.0495909	TRUE	CE2
GSE17536	GSM437224	CE7	8.26231e-20	8.29536e-17	TRUE	CE7
GSE17536	GSM437225	CE1	7.73983e-05	0.0013633	TRUE	CE1
GSE17536	GSM437226	CE2	0.00350267	0.0159836	TRUE	CE2
GSE17536	GSM437227	CE6	0.0700369	0.116419	TRUE	CE6
GSE17536	GSM437228	CE6	0.0306869	0.0687716	TRUE	CE6
GSE17536	GSM437229	CE1	0.00293656	0.0141067	TRUE	CE1
GSE17536	GSM437230	CE5	6.64791e-11	2.22483e-08	TRUE	CE5
GSE17536	GSM437231	CE5	0.0261562	0.0610716	TRUE	CE5
GSE17536	GSM437232	CE5	0.00456449	0.0187818	TRUE	CE5
GSE17536	GSM437233	CE6	0.0311843	0.0689626	TRUE	CE6
GSE17536	GSM437234	CE6	0.0886428	0.133869	TRUE	CE6
GSE17536	GSM437235	CE2	4.9917e-06	0.000222062	TRUE	CE2
GSE17536	GSM437236	CE5	0.0577064	0.105149	TRUE	CE5
GSE17536	GSM437237	CE6	0.0417737	0.0837142	TRUE	CE6
GSE17536	GSM437238	CE5	0.0373774	0.0778267	TRUE	CE5
GSE17536	GSM437239	CE6	0.0680208	0.114393	TRUE	CE6
GSE17536	GSM437240	CE5	0.018288	0.0478155	TRUE	CE5
GSE17536	GSM437241	CE5	0.0742139	0.120179	TRUE	CE5
GSE17536	GSM437242	CE6	0.112142	0.156594	TRUE	CE6
GSE17536	GSM437243	CE2	0.0954452	0.140715	TRUE	CE2
GSE17536	GSM437244	CE5	0.220677	0.249224	TRUE	CE5
GSE17536	GSM437245	CE6	0.133862	0.177539	TRUE	CE6
GSE17536	GSM437246	CE6	0.030251	0.0681755	TRUE	CE6
GSE17536	GSM437248	CE6	0.0837863	0.128823	TRUE	CE6
GSE17536	GSM437249	CE6	0.0685641	0.114731	TRUE	CE6
GSE17536	GSM437250	CE2	0.000919395	0.006555	TRUE	CE2
GSE17536	GSM437251	CE3	0.0109087	0.0342631	TRUE	CE3
GSE17536	GSM437252	CE4	0.00105293	0.00714287	TRUE	CE4
GSE17536	GSM437253	CE7	0.000965923	0.00678172	TRUE	CE7
GSE17536	GSM437254	CE1	0.0576997	0.105149	TRUE	CE1
GSE17536	GSM437255	CE3	0.00935183	0.0311935	TRUE	CE3
GSE17536	GSM437257	CE6	0.216014	0.244864	TRUE	CE6
GSE17536	GSM437258	CE3	0.0135771	0.0392837	TRUE	CE3
GSE17536	GSM437259	CE3	0.0684986	0.114731	TRUE	CE3
GSE17536	GSM437261	CE5	0.153412	0.194251	TRUE	CE5
GSE17536	GSM437263	CE6	0.00040665	0.00385167	TRUE	CE6
GSE17536	GSM437264	CE6	0.0589076	0.106757	TRUE	CE6
GSE17536	GSM437265	CE6	0.0692408	0.115478	TRUE	CE6
GSE17536	GSM437268	CE5	0.179184	0.216486	TRUE	CE5
GSE17536	GSM437269	CE6	0.0541017	0.100266	TRUE	CE6
GSE17537	GSM437270	CE4	0.0190996	0.0492957	TRUE	CE4
GSE17537	GSM437271	CE6	0.184283	0.219478	TRUE	CE6
GSE17537	GSM437273	CE5	0.146262	0.188855	TRUE	CE5
GSE17537	GSM437274	CE3	0.00452658	0.0187024	TRUE	CE3
GSE17537	GSM437276	CE2	0.00869992	0.0299134	TRUE	CE2
GSE17537	GSM437277	CE6	0.00863101	0.0297785	TRUE	CE6
GSE17537	GSM437278	CE5	0.112824	0.157326	TRUE	CE5
GSE17537	GSM437279	CE5	0.116122	0.160366	TRUE	CE5
GSE17537	GSM437280	CE5	0.0324446	0.0706872	TRUE	CE5
GSE17537	GSM437281	CE2	0.00422887	0.0182082	TRUE	CE2
GSE17537	GSM437282	CE5	0.181813	0.21791	TRUE	CE5
GSE17537	GSM437283	CE3	0.00174483	0.0101362	TRUE	CE3
GSE17537	GSM437284	CE2	0.0041478	0.01795	TRUE	CE2
GSE17537	GSM437285	CE5	0.0592669	0.106829	TRUE	CE5
GSE17537	GSM437286	CE6	0.0249399	0.0590557	TRUE	CE6
GSE17537	GSM437287	CE6	0.00679737	0.0252718	TRUE	CE6
GSE17537	GSM437288	CE7	0.0200631	0.0509959	TRUE	CE7
GSE17537	GSM437289	CE6	0.0785135	0.124819	TRUE	CE6
GSE17537	GSM437290	CE6	0.0140307	0.0400195	TRUE	CE6
GSE17537	GSM437291	CE4	0.0111424	0.0347423	TRUE	CE4
GSE17537	GSM437292	CE6	0.0600315	0.107324	TRUE	CE6
GSE17537	GSM437293	CE7	0.0248586	0.0590114	TRUE	CE7
GSE17537	GSM437294	CE1	0.0190883	0.0492957	TRUE	CE1
GSE17537	GSM437295	CE5	0.0233639	0.0570463	TRUE	CE5
GSE17537	GSM437296	CE5	5.55636e-06	0.000222062	TRUE	CE5
GSE17537	GSM437297	CE1	8.42862e-06	0.000291805	TRUE	CE1
GSE17537	GSM437298	CE5	0.202446	0.233896	TRUE	CE5
GSE17537	GSM437299	CE6	0.153427	0.194251	TRUE	CE6
GSE17537	GSM437300	CE6	0.0417702	0.0837142	TRUE	CE6
GSE17537	GSM437301	CE2	0.000883229	0.00647271	TRUE	CE2
GSE17537	GSM437303	CE7	0.193623	0.227632	TRUE	CE7
GSE17537	GSM437304	CE3	0.00287038	0.0139896	TRUE	CE3
GSE17537	GSM437305	CE6	0.0978374	0.142774	TRUE	CE6
GSE17537	GSM437306	CE1	0.0427887	0.0850691	TRUE	CE1
GSE17537	GSM437307	CE1	1.82378e-05	0.000554872	TRUE	CE1
GSE17537	GSM437308	CE7	0.0372718	0.0778267	TRUE	CE7
GSE17537	GSM437309	CE4	0.0439355	0.0859868	TRUE	CE4
GSE17537	GSM437310	CE5	0.17431	0.212646	TRUE	CE5
GSE17537	GSM437311	CE4	0.000891512	0.00648607	TRUE	CE4
GSE17537	GSM437313	CE1	0.000876897	0.00647271	TRUE	CE1
GSE17537	GSM437314	CE4	0.0241924	0.0578314	TRUE	CE4
GSE17537	GSM437315	CE2	1.46329e-05	0.000459108	TRUE	CE2
GSE17537	GSM437316	CE6	0.00432605	0.0183332	TRUE	CE6
GSE17537	GSM437318	CE2	0.0192851	0.0495199	TRUE	CE2
GSE17537	GSM437319	CE7	0.142254	0.184526	TRUE	CE7
GSE17537	GSM437320	CE3	0.00620675	0.023807	TRUE	CE3
GSE17537	GSM437321	CE4	0.0089157	0.0301393	TRUE	CE4
GSE17537	GSM437322	CE4	0.0576572	0.105149	TRUE	CE4
GSE17537	GSM437323	CE6	0.150925	0.19254	TRUE	CE6
GSE17537	GSM437324	CE4	0.0152062	0.0420098	TRUE	CE4
GSE29621	GSM734111	CE6	0.0726335	0.118963	TRUE	CE6
GSE29621	GSM734112	CE6	0.0118869	0.0362749	TRUE	CE6
GSE29621	GSM734113	CE2	8.35329e-05	0.0014128	TRUE	CE2
GSE29621	GSM734114	CE1	3.82745e-05	0.000806014	TRUE	CE1
GSE29621	GSM734116	CE4	0.180492	0.217544	TRUE	CE4
GSE29621	GSM734118	CE2	0.00448725	0.0186165	TRUE	CE2
GSE29621	GSM734119	CE6	0.0284016	0.0655522	TRUE	CE6
GSE29621	GSM734120	CE5	0.155411	0.195775	TRUE	CE5
GSE29621	GSM734121	CE6	0.11732	0.161355	TRUE	CE6
GSE29621	GSM734122	CE2	0.000135189	0.00188514	TRUE	CE2
GSE29621	GSM734123	CE7	4.98152e-16	2.50072e-13	TRUE	CE7
GSE29621	GSM734124	CE7	0.0538357	0.100238	TRUE	CE7
GSE29621	GSM734125	CE6	0.0822199	0.127441	TRUE	CE6
GSE29621	GSM734126	CE6	0.168247	0.207192	TRUE	CE6
GSE29621	GSM734127	CE6	0.00128236	0.00816292	TRUE	CE6
GSE29621	GSM734128	CE2	0.00108174	0.00724043	TRUE	CE2
GSE29621	GSM734130	CE6	0.0999749	0.144632	TRUE	CE6
GSE29621	GSM734131	CE5	0.0498794	0.0949326	TRUE	CE5
GSE29621	GSM734132	CE5	0.0647857	0.111439	TRUE	CE5
GSE29621	GSM734133	CE5	0.0178076	0.047228	TRUE	CE5
GSE29621	GSM734134	CE6	0.14817	0.189748	TRUE	CE6
GSE29621	GSM734135	CE4	0.000541579	0.00468746	TRUE	CE4
GSE29621	GSM734136	CE7	0.00886113	0.030056	TRUE	CE7
GSE29621	GSM734137	CE3	0.0824785	0.127441	TRUE	CE3
GSE29621	GSM734138	CE3	0.00821289	0.0286311	TRUE	CE3
GSE29621	GSM734139	CE2	0.000529193	0.00466061	TRUE	CE2
GSE29621	GSM734140	CE6	0.0620358	0.108698	TRUE	CE6
GSE29621	GSM734141	CE6	0.0815095	0.127083	TRUE	CE6
GSE29621	GSM734142	CE6	0.075955	0.122014	TRUE	CE6
GSE29621	GSM734143	CE1	0.023158	0.0569869	TRUE	CE1
GSE29621	GSM734144	CE6	0.0414459	0.0833902	TRUE	CE6
GSE29621	GSM734145	CE1	0.00179279	0.010227	TRUE	CE1
GSE29621	GSM734146	CE2	0.000162316	0.00201192	TRUE	CE2
GSE29621	GSM734147	CE3	4.31403e-07	3.93754e-05	TRUE	CE3
GSE29621	GSM734148	CE1	0.00061352	0.00513312	TRUE	CE1
GSE29621	GSM734149	CE7	0.0982325	0.143143	TRUE	CE7
GSE29621	GSM734150	CE4	0.000155506	0.00200623	TRUE	CE4
GSE29621	GSM734151	CE4	0.000106172	0.00156759	TRUE	CE4
GSE29621	GSM734152	CE2	0.00577781	0.0226598	TRUE	CE2
GSE29621	GSM734153	CE6	0.0384491	0.0791043	TRUE	CE6
GSE29621	GSM734154	CE2	0.0078033	0.0277261	TRUE	CE2
GSE29621	GSM734155	CE7	0.204192	0.235295	TRUE	CE7
GSE29621	GSM734156	CE1	0.00265074	0.0132405	TRUE	CE1
GSE29621	GSM734157	CE3	0.00251635	0.0127336	TRUE	CE3
GSE29621	GSM734158	CE5	0.119224	0.162672	TRUE	CE5
GSE29621	GSM734159	CE6	0.0301073	0.0681253	TRUE	CE6
GSE29621	GSM734160	CE2	0.00117393	0.00770341	TRUE	CE2
GSE29621	GSM734161	CE4	0.00368482	0.0164425	TRUE	CE4
GSE29621	GSM734162	CE4	0.152316	0.193576	TRUE	CE4
GSE29621	GSM734163	CE1	0.00185107	0.0104111	TRUE	CE1
GSE29621	GSM734164	CE5	0.078571	0.124819	TRUE	CE5
GSE29621	GSM734165	CE6	0.0677143	0.11421	TRUE	CE6
GSE29621	GSM734166	CE6	0.080748	0.126674	TRUE	CE6
GSE29621	GSM734167	CE6	0.00338564	0.0158101	TRUE	CE6
GSE29621	GSM734168	CE5	0.0381026	0.0787141	TRUE	CE5
GSE29621	GSM734170	CE4	0.0423757	0.0844151	TRUE	CE4
GSE29621	GSM734171	CE6	0.0259218	0.0606655	TRUE	CE6
GSE29621	GSM734172	CE7	0.129025	0.172156	TRUE	CE7
GSE29621	GSM734173	CE6	0.0326274	0.0709045	TRUE	CE6
GSE29621	GSM734174	CE7	0.165874	0.205146	TRUE	CE7
GSE29621	GSM734175	CE7	0.199996	0.232942	TRUE	CE7
GSE38832	GSM950411	CE4	0.0411924	0.0830464	TRUE	CE4
GSE38832	GSM950412	CE4	0.102061	0.14692	TRUE	CE4
GSE38832	GSM950414	CE3	0.0609377	0.107904	TRUE	CE3
GSE38832	GSM950415	CE4	0.0299981	0.0681253	TRUE	CE4
GSE38832	GSM950417	CE5	0.125694	0.169165	TRUE	CE5
GSE38832	GSM950418	CE5	0.0478619	0.0924102	TRUE	CE5
GSE38832	GSM950419	CE5	0.0123878	0.0372377	TRUE	CE5
GSE38832	GSM950421	CE4	0.0382409	0.0788375	TRUE	CE4
GSE38832	GSM950422	CE2	0.00348372	0.015971	TRUE	CE2
GSE38832	GSM950423	CE6	0.0123866	0.0372377	TRUE	CE6
GSE38832	GSM950424	CE6	0.000178407	0.00215807	TRUE	CE6
GSE38832	GSM950425	CE2	0.0011903	0.0077148	TRUE	CE2
GSE38832	GSM950426	CE6	0.0515733	0.0969655	TRUE	CE6
GSE38832	GSM950428	CE6	0.00488503	0.0199497	TRUE	CE6
GSE38832	GSM950431	CE5	0.020006	0.0509797	TRUE	CE5
GSE38832	GSM950432	CE5	2.88899e-06	0.000152661	TRUE	CE5
GSE38832	GSM950433	CE4	0.0138345	0.0396853	TRUE	CE4
GSE38832	GSM950434	CE5	0.0398485	0.0814203	TRUE	CE5
GSE38832	GSM950435	CE4	0.00504392	0.0204543	TRUE	CE4
GSE38832	GSM950436	CE5	0.0739502	0.120179	TRUE	CE5
GSE38832	GSM950437	CE5	0.0630764	0.109833	TRUE	CE5
GSE38832	GSM950438	CE5	0.079238	0.125283	TRUE	CE5
GSE38832	GSM950439	CE5	0.106416	0.151548	TRUE	CE5
GSE38832	GSM950440	CE5	0.060739	0.107742	TRUE	CE5
GSE38832	GSM950441	CE5	0.0787086	0.12484	TRUE	CE5
GSE38832	GSM950442	CE5	0.219368	0.248304	TRUE	CE5
GSE38832	GSM950443	CE5	0.103819	0.148907	TRUE	CE5
GSE38832	GSM950445	CE6	0.0250366	0.0591452	TRUE	CE6
GSE38832	GSM950446	CE2	0.0010241	0.00709098	TRUE	CE2
GSE38832	GSM950447	CE1	0.00036611	0.00363511	TRUE	CE1
GSE38832	GSM950448	CE6	0.014548	0.0409136	TRUE	CE6
GSE38832	GSM950449	CE7	0.071416	0.117584	TRUE	CE7
GSE38832	GSM950450	CE6	0.0330464	0.0716601	TRUE	CE6
GSE38832	GSM950451	CE7	0.121915	0.165186	TRUE	CE7
GSE38832	GSM950452	CE6	0.0311257	0.0689626	TRUE	CE6
GSE38832	GSM950453	CE6	0.0217891	0.0542697	TRUE	CE6
GSE38832	GSM950454	CE6	0.0925508	0.137521	TRUE	CE6
GSE38832	GSM950455	CE1	0.0137204	0.0395658	TRUE	CE1
GSE38832	GSM950456	CE6	0.0144962	0.0409136	TRUE	CE6
GSE38832	GSM950457	CE2	0.000693799	0.00558381	TRUE	CE2
GSE38832	GSM950460	CE6	0.0510468	0.0967	TRUE	CE6
GSE38832	GSM950461	CE6	0.193923	0.227718	TRUE	CE6
GSE38832	GSM950463	CE6	0.0592083	0.106829	TRUE	CE6
GSE38832	GSM950464	CE7	0.0218376	0.0542697	TRUE	CE7
GSE38832	GSM950465	CE2	0.00159776	0.0095485	TRUE	CE2
GSE38832	GSM950466	CE6	0.000246745	0.00269274	TRUE	CE6
GSE38832	GSM950467	CE6	0.00835037	0.0290096	TRUE	CE6
GSE38832	GSM950468	CE6	0.179949	0.217151	TRUE	CE6
GSE38832	GSM950469	CE7	0.128436	0.171704	TRUE	CE7
GSE38832	GSM950470	CE6	0.0295145	0.0675002	TRUE	CE6
GSE38832	GSM950471	CE6	0.0094269	0.0312363	TRUE	CE6
GSE38832	GSM950472	CE6	0.175342	0.213386	TRUE	CE6
GSE38832	GSM950474	CE6	0.112133	0.156594	TRUE	CE6
GSE38832	GSM950475	CE6	0.152567	0.19365	TRUE	CE6
GSE38832	GSM950477	CE6	0.00209671	0.0112572	TRUE	CE6
GSE38832	GSM950478	CE6	0.108286	0.153342	TRUE	CE6
GSE38832	GSM950479	CE6	0.0184223	0.0480416	TRUE	CE6
GSE38832	GSM950480	CE6	0.0603981	0.107578	TRUE	CE6
GSE38832	GSM950481	CE1	0.00749805	0.0268859	TRUE	CE1
GSE38832	GSM950483	CE7	0.0404911	0.0822937	TRUE	CE7
GSE38832	GSM950484	CE6	0.209526	0.240141	TRUE	CE6
GSE38832	GSM950485	CE6	0.000143958	0.00193354	TRUE	CE6
GSE38832	GSM950486	CE6	0.00195792	0.0108522	TRUE	CE6
GSE38832	GSM950487	CE6	0.0362013	0.0766796	TRUE	CE6
GSE38832	GSM950488	CE6	0.021204	0.0529573	TRUE	CE6
GSE38832	GSM950489	CE3	0.00352207	0.0159836	TRUE	CE3
GSE38832	GSM950490	CE6	0.0272496	0.0630382	TRUE	CE6
GSE38832	GSM950491	CE6	0.0256342	0.0601325	TRUE	CE6
GSE38832	GSM950492	CE2	0.00637276	0.0241851	TRUE	CE2
GSE38832	GSM950493	CE6	0.0264827	0.0616904	TRUE	CE6
GSE38832	GSM950494	CE2	0.00429806	0.0183332	TRUE	CE2
GSE38832	GSM950495	CE2	0.00166719	0.00990449	TRUE	CE2
GSE38832	GSM950496	CE6	0.122763	0.16611	TRUE	CE6
GSE38832	GSM950497	CE4	0.00707318	0.02573	TRUE	CE4
GSE38832	GSM950498	CE6	0.0123765	0.0372377	TRUE	CE6
GSE38832	GSM950499	CE6	0.0248624	0.0590114	TRUE	CE6
GSE38832	GSM950500	CE1	4.56571e-08	7.63995e-06	TRUE	CE1
GSE38832	GSM950501	CE6	0.046689	0.0906688	TRUE	CE6
GSE38832	GSM950502	CE6	0.139409	0.183203	TRUE	CE6
GSE38832	GSM950504	CE6	0.0167522	0.0457045	TRUE	CE6
GSE38832	GSM950505	CE6	0.214308	0.243399	TRUE	CE6
GSE38832	GSM950506	CE6	0.0111126	0.0347423	TRUE	CE6
GSE38832	GSM950507	CE6	0.000383044	0.00369785	TRUE	CE6
GSE38832	GSM950508	CE5	0.0237066	0.0572151	TRUE	CE5
GSE38832	GSM950509	CE5	0.0666187	0.11306	TRUE	CE5
GSE38832	GSM950510	CE5	0.011233	0.0348086	TRUE	CE5
GSE38832	GSM950511	CE5	0.0139713	0.0399635	TRUE	CE5
GSE38832	GSM950512	CE5	0.016557	0.0452948	TRUE	CE5
GSE38832	GSM950513	CE5	0.00252388	0.0127336	TRUE	CE5
GSE38832	GSM950514	CE5	0.0135061	0.0391912	TRUE	CE5
GSE38832	GSM950515	CE5	0.0237943	0.0572889	TRUE	CE5
GSE38832	GSM950516	CE5	0.059087	0.106829	TRUE	CE5
GSE38832	GSM950518	CE5	0.040928	0.0826795	TRUE	CE5
GSE38832	GSM950519	CE5	0.0484174	0.0929466	TRUE	CE5
GSE38832	GSM950520	CE5	0.046157	0.0898429	TRUE	CE5
GSE38832	GSM950521	CE1	0.000115147	0.00167547	TRUE	CE1
GSE38832	GSM950522	CE5	0.0347949	0.0742531	TRUE	CE5
GSE38832	GSM950524	CE5	0.00705909	0.02573	TRUE	CE5
GSE38832	GSM950525	CE5	0.0722678	0.118557	TRUE	CE5
GSE38832	GSM950526	CE2	0.0104732	0.0333814	TRUE	CE2
GSE38832	GSM950527	CE5	0.048816	0.093533	TRUE	CE5
GSE38832	GSM950528	CE4	0.0346805	0.0742413	TRUE	CE4
GSE38832	GSM950529	CE5	0.00592808	0.022903	TRUE	CE5
GSE38832	GSM950530	CE5	0.15058	0.192343	TRUE	CE5
GSE38832	GSM950531	CE1	0.115938	0.160333	TRUE	CE1
GSE38832	GSM950532	CE1	2.33233e-06	0.000137745	TRUE	CE1
GSE39582	GSM971957	CE6	0.146802	0.188879	TRUE	CE6
GSE39582	GSM971958	CE6	0.110129	0.154643	TRUE	CE6
GSE39582	GSM971959	CE6	0.0976779	0.142774	TRUE	CE6
GSE39582	GSM971960	CE6	0.0366234	0.0772476	TRUE	CE6
GSE39582	GSM971961	CE2	0.000539241	0.00468746	TRUE	CE2
GSE39582	GSM971962	CE2	0.00138975	0.00861299	TRUE	CE2
GSE39582	GSM971963	CE1	1.2711e-06	8.5079e-05	TRUE	CE1
GSE39582	GSM971964	CE6	0.0934836	0.138403	TRUE	CE6
GSE39582	GSM971965	CE6	0.00541371	0.0215316	TRUE	CE6
GSE39582	GSM971966	CE6	0.00874622	0.02997	TRUE	CE6
GSE39582	GSM971967	CE6	0.159724	0.199979	TRUE	CE6
GSE39582	GSM971968	CE1	0.0321884	0.0705616	TRUE	CE1
GSE39582	GSM971969	CE1	3.26163e-05	0.000779686	TRUE	CE1
GSE39582	GSM971970	CE6	0.210206	0.240247	TRUE	CE6
GSE39582	GSM971971	CE1	2.95806e-08	6.80093e-06	TRUE	CE1
GSE39582	GSM971972	CE6	0.00185616	0.0104111	TRUE	CE6
GSE39582	GSM971973	CE6	0.0917163	0.136825	TRUE	CE6
GSE39582	GSM971974	CE6	0.19422	0.2278	TRUE	CE6
GSE39582	GSM971976	CE6	0.0189736	0.0492235	TRUE	CE6
GSE39582	GSM971977	CE1	0.00922072	0.0309619	TRUE	CE1
GSE39582	GSM971978	CE1	0.00107392	0.00723637	TRUE	CE1
GSE39582	GSM971980	CE7	3.04807e-05	0.000754929	TRUE	CE7
GSE39582	GSM971981	CE1	2.52355e-05	0.000654456	TRUE	CE1
GSE39582	GSM971982	CE1	0.00015786	0.00200623	TRUE	CE1
GSE39582	GSM971983	CE1	8.65357e-05	0.00142429	TRUE	CE1
GSE39582	GSM971984	CE1	0.00387413	0.0170598	TRUE	CE1
GSE39582	GSM971985	CE3	0.0633142	0.109833	TRUE	CE3
GSE39582	GSM971986	CE4	0.000770554	0.00604403	TRUE	CE4
GSE39582	GSM971987	CE3	0.121493	0.164837	TRUE	CE3
GSE39582	GSM971988	CE4	0.0650852	0.111702	TRUE	CE4
GSE39582	GSM971989	CE7	0.0234464	0.0570463	TRUE	CE7
GSE39582	GSM971990	CE3	0.0234663	0.0570463	TRUE	CE3
GSE39582	GSM971991	CE6	0.0490978	0.0937152	TRUE	CE6
GSE39582	GSM971992	CE6	0.0989088	0.14355	TRUE	CE6
GSE39582	GSM971993	CE3	0.0815153	0.127083	TRUE	CE3
GSE39582	GSM971994	CE6	0.00234461	0.0121968	TRUE	CE6
GSE39582	GSM971995	CE3	0.00178105	0.0102181	TRUE	CE3
GSE39582	GSM971996	CE2	3.99446e-05	0.000818457	TRUE	CE2
GSE39582	GSM971997	CE1	1.96496e-05	0.000573738	TRUE	CE1
GSE39582	GSM971998	CE3	0.00358744	0.0161515	TRUE	CE3
GSE39582	GSM971999	CE3	0.00432766	0.0183332	TRUE	CE3
GSE39582	GSM972001	CE6	0.0879572	0.133802	TRUE	CE6
GSE39582	GSM972002	CE6	0.209764	0.240141	TRUE	CE6
GSE39582	GSM972003	CE5	0.124366	0.167677	TRUE	CE5
GSE39582	GSM972004	CE6	0.0126081	0.0374511	TRUE	CE6
GSE39582	GSM972006	CE6	0.00133942	0.00840488	TRUE	CE6
GSE39582	GSM972007	CE2	0.000217584	0.00248243	TRUE	CE2
GSE39582	GSM972008	CE7	7.40953e-05	0.00132842	TRUE	CE7
GSE39582	GSM972009	CE3	0.00309131	0.0147794	TRUE	CE3
GSE39582	GSM972010	CE6	0.127025	0.170271	TRUE	CE6
GSE39582	GSM972011	CE2	4.30322e-05	0.000847144	TRUE	CE2
GSE39582	GSM972012	CE6	0.189026	0.224329	TRUE	CE6
GSE39582	GSM972013	CE6	0.0018389	0.0104111	TRUE	CE6
GSE39582	GSM972014	CE6	0.0437772	0.0858861	TRUE	CE6
GSE39582	GSM972015	CE7	0.0288639	0.0664664	TRUE	CE7
GSE39582	GSM972019	CE2	0.0103784	0.0331846	TRUE	CE2
GSE39582	GSM972020	CE6	0.182098	0.21791	TRUE	CE6
GSE39582	GSM972021	CE6	0.0770929	0.123266	TRUE	CE6
GSE39582	GSM972022	CE6	0.0331928	0.0718224	TRUE	CE6
GSE39582	GSM972023	CE6	0.144201	0.18681	TRUE	CE6
GSE39582	GSM972024	CE5	0.165072	0.20507	TRUE	CE5
GSE39582	GSM972025	CE6	0.114559	0.159113	TRUE	CE6
GSE39582	GSM972027	CE5	0.111332	0.156114	TRUE	CE5
GSE39582	GSM972028	CE4	0.0661305	0.112534	TRUE	CE4
GSE39582	GSM972029	CE2	0.000548518	0.00470694	TRUE	CE2
GSE39582	GSM972030	CE2	3.63385e-05	0.000806014	TRUE	CE2
GSE39582	GSM972031	CE6	0.0375009	0.0778267	TRUE	CE6
GSE39582	GSM972032	CE6	0.0648213	0.111439	TRUE	CE6
GSE39582	GSM972033	CE5	0.157769	0.198247	TRUE	CE5
GSE39582	GSM972034	CE5	0.046013	0.0898429	TRUE	CE5
GSE39582	GSM972035	CE5	0.181332	0.217772	TRUE	CE5
GSE39582	GSM972036	CE5	0.00440901	0.0185994	TRUE	CE5
GSE39582	GSM972037	CE7	0.0235904	0.0572096	TRUE	CE7
GSE39582	GSM972038	CE6	0.0311057	0.0689626	TRUE	CE6
GSE39582	GSM972039	CE2	0.000213316	0.00246172	TRUE	CE2
GSE39582	GSM972040	CE6	0.00402492	0.0175697	TRUE	CE6
GSE39582	GSM972041	CE5	0.0254521	0.0599856	TRUE	CE5
GSE39582	GSM972042	CE6	0.126843	0.170254	TRUE	CE6
GSE39582	GSM972043	CE6	0.00629321	0.0240243	TRUE	CE6
GSE39582	GSM972045	CE6	0.16524	0.20507	TRUE	CE6
GSE39582	GSM972046	CE2	0.0905393	0.135877	TRUE	CE2
GSE39582	GSM972047	CE6	0.0311123	0.0689626	TRUE	CE6
GSE39582	GSM972048	CE4	0.0224347	0.055479	TRUE	CE4
GSE39582	GSM972050	CE3	0.0170869	0.0463655	TRUE	CE3
GSE39582	GSM972051	CE2	0.000233023	0.00259951	TRUE	CE2
GSE39582	GSM972052	CE6	0.0902095	0.135584	TRUE	CE6
GSE39582	GSM972054	CE2	8.44301e-05	0.0014128	TRUE	CE2
GSE39582	GSM972056	CE7	0.00203164	0.0110857	TRUE	CE7
GSE39582	GSM972057	CE4	0.0378066	0.0782636	TRUE	CE4
GSE39582	GSM972058	CE1	0.000161157	0.00201192	TRUE	CE1
GSE39582	GSM972059	CE4	9.66343e-05	0.00151595	TRUE	CE4
GSE39582	GSM972060	CE6	0.147438	0.189052	TRUE	CE6
GSE39582	GSM972061	CE4	0.00293308	0.0141067	TRUE	CE4
GSE39582	GSM972062	CE6	0.166346	0.205427	TRUE	CE6
GSE39582	GSM972063	CE6	0.0817294	0.127219	TRUE	CE6
GSE39582	GSM972064	CE2	0.0103163	0.0331846	TRUE	CE2
GSE39582	GSM972065	CE6	0.0499247	0.0949326	TRUE	CE6
GSE39582	GSM972067	CE2	0.00010591	0.00156759	TRUE	CE2
GSE39582	GSM972068	CE2	0.00120508	0.00775575	TRUE	CE2
GSE39582	GSM972069	CE6	0.00590343	0.022903	TRUE	CE6
GSE39582	GSM972070	CE3	0.00104569	0.00714197	TRUE	CE3
GSE39582	GSM972071	CE6	0.0069637	0.0256101	TRUE	CE6
GSE39582	GSM972072	CE1	9.41384e-06	0.00031505	TRUE	CE1
GSE39582	GSM972073	CE2	0.000506295	0.00453857	TRUE	CE2
GSE39582	GSM972076	CE1	0.0117814	0.0360625	TRUE	CE1
GSE39582	GSM972077	CE4	0.0514766	0.0969655	TRUE	CE4
GSE39582	GSM972078	CE6	0.010268	0.0331846	TRUE	CE6
GSE39582	GSM972079	CE4	0.137121	0.180906	TRUE	CE4
GSE39582	GSM972081	CE6	0.00264291	0.0132405	TRUE	CE6
GSE39582	GSM972082	CE2	4.82253e-07	4.03485e-05	TRUE	CE2
GSE39582	GSM972084	CE3	0.0022414	0.0119067	TRUE	CE3
GSE39582	GSM972085	CE2	0.12073	0.164023	TRUE	CE2
GSE39582	GSM972086	CE6	0.0308531	0.0688497	TRUE	CE6
GSE39582	GSM972087	CE6	0.0597012	0.107193	TRUE	CE6
GSE39582	GSM972088	CE3	0.0106857	0.0339509	TRUE	CE3
GSE39582	GSM972089	CE2	0.00533684	0.0213474	TRUE	CE2
GSE39582	GSM972090	CE6	0.0316729	0.0697359	TRUE	CE6
GSE39582	GSM972091	CE6	0.183435	0.218728	TRUE	CE6
GSE39582	GSM972092	CE2	9.14012e-05	0.00145662	TRUE	CE2
GSE39582	GSM972093	CE6	0.0303237	0.0681755	TRUE	CE6
GSE39582	GSM972094	CE6	0.165844	0.205146	TRUE	CE6
GSE39582	GSM972095	CE6	0.126674	0.170254	TRUE	CE6
GSE39582	GSM972096	CE5	0.192442	0.227041	TRUE	CE5
GSE39582	GSM972097	CE2	0.00016781	0.00205465	TRUE	CE2
GSE39582	GSM972098	CE5	0.129665	0.172657	TRUE	CE5
GSE39582	GSM972099	CE5	0.119302	0.162672	TRUE	CE5
GSE39582	GSM972100	CE5	0.0345531	0.0741268	TRUE	CE5
GSE39582	GSM972101	CE4	0.0175872	0.0472128	TRUE	CE4
GSE39582	GSM972102	CE3	0.00353422	0.0159836	TRUE	CE3
GSE39582	GSM972103	CE1	0.010757	0.0340694	TRUE	CE1
GSE39582	GSM972104	CE2	6.30213e-07	4.51953e-05	TRUE	CE2
GSE39582	GSM972105	CE4	8.42095e-06	0.000291805	TRUE	CE4
GSE39582	GSM972107	CE4	0.000281781	0.00295101	TRUE	CE4
GSE39582	GSM972108	CE6	0.0588363	0.106757	TRUE	CE6
GSE39582	GSM972110	CE4	0.00682247	0.0252718	TRUE	CE4
GSE39582	GSM972111	CE4	0.00233201	0.0121968	TRUE	CE4
GSE39582	GSM972112	CE2	0.00550689	0.0217674	TRUE	CE2
GSE39582	GSM972113	CE2	2.05723e-05	0.000573738	TRUE	CE2
GSE39582	GSM972115	CE3	0.00542578	0.0215316	TRUE	CE3
GSE39582	GSM972116	CE3	0.0134997	0.0391912	TRUE	CE3
GSE39582	GSM972117	CE1	0.000369378	0.00363511	TRUE	CE1
GSE39582	GSM972118	CE5	0.0744912	0.120279	TRUE	CE5
GSE39582	GSM972120	CE1	0.00314203	0.0149455	TRUE	CE1
GSE39582	GSM972121	CE5	0.0435772	0.0858861	TRUE	CE5
GSE39582	GSM972122	CE5	0.0794077	0.125354	TRUE	CE5
GSE39582	GSM972123	CE4	0.00404915	0.0175989	TRUE	CE4
GSE39582	GSM972124	CE3	0.00447696	0.0186165	TRUE	CE3
GSE39582	GSM972125	CE2	0.00129271	0.00816292	TRUE	CE2
GSE39582	GSM972127	CE4	0.022932	0.0565694	TRUE	CE4
GSE39582	GSM972128	CE2	0.00858247	0.0297131	TRUE	CE2
GSE39582	GSM972129	CE4	0.0741398	0.120179	TRUE	CE4
GSE39582	GSM972131	CE2	3.85345e-05	0.000806014	TRUE	CE2
GSE39582	GSM972132	CE6	0.000809981	0.00611444	TRUE	CE6
GSE39582	GSM972133	CE3	0.168395	0.207192	TRUE	CE3
GSE39582	GSM972134	CE6	0.0208931	0.0524416	TRUE	CE6
GSE39582	GSM972135	CE5	0.117657	0.161597	TRUE	CE5
GSE39582	GSM972136	CE6	0.0117565	0.0360625	TRUE	CE6
GSE39582	GSM972137	CE5	0.190082	0.22505	TRUE	CE5
GSE39582	GSM972138	CE5	0.123716	0.167175	TRUE	CE5
GSE39582	GSM972139	CE5	0.102142	0.14692	TRUE	CE5
GSE39582	GSM972140	CE2	0.00129273	0.00816292	TRUE	CE2
GSE39582	GSM972141	CE2	0.053913	0.100238	TRUE	CE2
GSE39582	GSM972142	CE6	0.0461742	0.0898429	TRUE	CE6
GSE39582	GSM972144	CE5	0.154429	0.195027	TRUE	CE5
GSE39582	GSM972145	CE3	6.69689e-08	9.60525e-06	TRUE	CE3
GSE39582	GSM972146	CE2	0.00066997	0.00546869	TRUE	CE2
GSE39582	GSM972147	CE6	0.11478	0.15917	TRUE	CE6
GSE39582	GSM972148	CE6	0.109886	0.154517	TRUE	CE6
GSE39582	GSM972149	CE5	0.0408598	0.0826795	TRUE	CE5
GSE39582	GSM972150	CE3	0.0297621	0.0679116	TRUE	CE3
GSE39582	GSM972151	CE5	0.153716	0.194372	TRUE	CE5
GSE39582	GSM972152	CE6	0.0127271	0.0376933	TRUE	CE6
GSE39582	GSM972153	CE5	0.178397	0.216056	TRUE	CE5
GSE39582	GSM972155	CE5	0.0894895	0.134704	TRUE	CE5
GSE39582	GSM972156	CE5	0.162152	0.202236	TRUE	CE5
GSE39582	GSM972158	CE1	0.022391	0.055479	TRUE	CE1
GSE39582	GSM972159	CE5	0.1399	0.183607	TRUE	CE5
GSE39582	GSM972160	CE5	0.199437	0.232715	TRUE	CE5
GSE39582	GSM972161	CE5	0.0182023	0.0478155	TRUE	CE5
GSE39582	GSM972163	CE3	0.000558377	0.00475094	TRUE	CE3
GSE39582	GSM972164	CE6	0.0489441	0.0935998	TRUE	CE6
GSE39582	GSM972165	CE3	0.0368833	0.0776328	TRUE	CE3
GSE39582	GSM972168	CE1	0.0151601	0.0420098	TRUE	CE1
GSE39582	GSM972169	CE5	0.0968642	0.142181	TRUE	CE5
GSE39582	GSM972171	CE1	0.000392964	0.00375749	TRUE	CE1
GSE39582	GSM972172	CE4	0.0363956	0.0769288	TRUE	CE4
GSE39582	GSM972173	CE4	0.0702706	0.116422	TRUE	CE4
GSE39582	GSM972174	CE4	0.017865	0.047228	TRUE	CE4
GSE39582	GSM972175	CE4	0.0614677	0.108312	TRUE	CE4
GSE39582	GSM972176	CE4	0.109475	0.154156	TRUE	CE4
GSE39582	GSM972177	CE4	0.00562278	0.0221383	TRUE	CE4
GSE39582	GSM972178	CE4	0.00010168	0.00156759	TRUE	CE4
GSE39582	GSM972179	CE4	0.0541276	0.100266	TRUE	CE4
GSE39582	GSM972180	CE1	5.8608e-05	0.00108967	TRUE	CE1
GSE39582	GSM972181	CE2	0.00251699	0.0127336	TRUE	CE2
GSE39582	GSM972182	CE4	0.073699	0.12012	TRUE	CE4
GSE39582	GSM972183	CE5	0.0098651	0.0322624	TRUE	CE5
GSE39582	GSM972184	CE7	0.0314973	0.0695017	TRUE	CE7
GSE39582	GSM972185	CE4	0.0204154	0.0513917	TRUE	CE4
GSE39582	GSM972186	CE2	0.000147248	0.00194522	TRUE	CE2
GSE39582	GSM972187	CE2	0.0391464	0.0802102	TRUE	CE2
GSE39582	GSM972188	CE4	0.0544282	0.100637	TRUE	CE4
GSE39582	GSM972189	CE1	2.23229e-06	0.000137745	TRUE	CE1
GSE39582	GSM972190	CE5	6.82706e-05	0.00124625	TRUE	CE5
GSE39582	GSM972191	CE5	0.0655057	0.111978	TRUE	CE5
GSE39582	GSM972192	CE4	0.104337	0.149277	TRUE	CE4
GSE39582	GSM972193	CE4	0.05015	0.0951808	TRUE	CE4
GSE39582	GSM972194	CE4	0.0198234	0.0506429	TRUE	CE4
GSE39582	GSM972195	CE4	0.0625224	0.109169	TRUE	CE4
GSE39582	GSM972196	CE7	0.087574	0.133421	TRUE	CE7
GSE39582	GSM972197	CE4	0.0323041	0.0706608	TRUE	CE4
GSE39582	GSM972198	CE6	0.0017752	0.0102181	TRUE	CE6
GSE39582	GSM972199	CE4	0.046781	0.090672	TRUE	CE4
GSE39582	GSM972200	CE4	0.0177489	0.047228	TRUE	CE4
GSE39582	GSM972201	CE2	0.0102863	0.0331846	TRUE	CE2
GSE39582	GSM972202	CE6	0.054801	0.10114	TRUE	CE6
GSE39582	GSM972203	CE4	0.213148	0.242906	TRUE	CE4
GSE39582	GSM972204	CE2	0.0204236	0.0513917	TRUE	CE2
GSE39582	GSM972205	CE1	0.00660835	0.0248288	TRUE	CE1
GSE39582	GSM972207	CE6	0.138327	0.182258	TRUE	CE6
GSE39582	GSM972208	CE2	0.0149807	0.0417795	TRUE	CE2
GSE39582	GSM972209	CE1	0.00507615	0.0204677	TRUE	CE1
GSE39582	GSM972211	CE5	0.0515467	0.0969655	TRUE	CE5
GSE39582	GSM972212	CE6	0.135941	0.179821	TRUE	CE6
GSE39582	GSM972213	CE6	0.0483178	0.0929332	TRUE	CE6
GSE39582	GSM972214	CE7	0.0238718	0.0573	TRUE	CE7
GSE39582	GSM972215	CE1	0.0176996	0.047228	TRUE	CE1
GSE39582	GSM972216	CE4	0.0965293	0.141897	TRUE	CE4
GSE39582	GSM972217	CE6	0.0667976	0.113094	TRUE	CE6
GSE39582	GSM972218	CE5	0.0936014	0.138403	TRUE	CE5
GSE39582	GSM972219	CE6	0.0066276	0.0248288	TRUE	CE6
GSE39582	GSM972220	CE1	0.00593106	0.022903	TRUE	CE1
GSE39582	GSM972221	CE6	0.219912	0.248639	TRUE	CE6
GSE39582	GSM972222	CE5	0.17484	0.213033	TRUE	CE5
GSE39582	GSM972224	CE1	0.00705219	0.02573	TRUE	CE1
GSE39582	GSM972226	CE5	0.181189	0.217772	TRUE	CE5
GSE39582	GSM972227	CE5	0.192229	0.227041	TRUE	CE5
GSE39582	GSM972229	CE6	0.118149	0.161831	TRUE	CE6
GSE39582	GSM972230	CE5	0.213811	0.243119	TRUE	CE5
GSE39582	GSM972231	CE4	0.00954541	0.031525	TRUE	CE4
GSE39582	GSM972232	CE5	0.171699	0.20997	TRUE	CE5
GSE39582	GSM972234	CE2	0.00348072	0.015971	TRUE	CE2
GSE39582	GSM972236	CE5	0.178339	0.216056	TRUE	CE5
GSE39582	GSM972237	CE5	0.198188	0.231913	TRUE	CE5
GSE39582	GSM972238	CE5	0.209511	0.240141	TRUE	CE5
GSE39582	GSM972239	CE6	0.167733	0.206884	TRUE	CE6
GSE39582	GSM972240	CE7	0.0972202	0.142495	TRUE	CE7
GSE39582	GSM972242	CE6	0.00621258	0.023807	TRUE	CE6
GSE39582	GSM972244	CE4	0.000282058	0.00295101	TRUE	CE4
GSE39582	GSM972245	CE5	0.199296	0.232715	TRUE	CE5
GSE39582	GSM972246	CE5	0.0815103	0.127083	TRUE	CE5
GSE39582	GSM972247	CE5	0.20436	0.235295	TRUE	CE5
GSE39582	GSM972248	CE5	0.193334	0.227559	TRUE	CE5
GSE39582	GSM972250	CE5	0.141055	0.184345	TRUE	CE5
GSE39582	GSM972251	CE7	0.136404	0.180197	TRUE	CE7
GSE39582	GSM972252	CE6	0.0804611	0.126633	TRUE	CE6
GSE39582	GSM972253	CE5	0.13213	0.175706	TRUE	CE5
GSE39582	GSM972254	CE5	0.0605946	0.107676	TRUE	CE5
GSE39582	GSM972255	CE5	0.213819	0.243119	TRUE	CE5
GSE39582	GSM972256	CE5	0.201929	0.233896	TRUE	CE5
GSE39582	GSM972257	CE4	9.03237e-05	0.00145662	TRUE	CE4
GSE39582	GSM972258	CE5	0.119411	0.162672	TRUE	CE5
GSE39582	GSM972259	CE5	0.151697	0.193279	TRUE	CE5
GSE39582	GSM972260	CE4	0.00445568	0.0186165	TRUE	CE4
GSE39582	GSM972261	CE7	0.154867	0.195334	TRUE	CE7
GSE39582	GSM972262	CE2	0.00340703	0.0158364	TRUE	CE2
GSE39582	GSM972264	CE6	0.140541	0.184208	TRUE	CE6
GSE39582	GSM972265	CE5	0.201668	0.233896	TRUE	CE5
GSE39582	GSM972266	CE6	0.10709	0.152076	TRUE	CE6
GSE39582	GSM972267	CE5	0.165915	0.205146	TRUE	CE5
GSE39582	GSM972270	CE7	0.000920572	0.006555	TRUE	CE7
GSE39582	GSM972271	CE5	0.202041	0.233896	TRUE	CE5
GSE39582	GSM972272	CE5	0.183044	0.218521	TRUE	CE5
GSE39582	GSM972273	CE5	0.200971	0.233536	TRUE	CE5
GSE39582	GSM972274	CE7	0.0109181	0.0342631	TRUE	CE7
GSE39582	GSM972275	CE7	0.113153	0.157567	TRUE	CE7
GSE39582	GSM972277	CE5	0.211987	0.241858	TRUE	CE5
GSE39582	GSM972278	CE6	0.147008	0.188879	TRUE	CE6
GSE39582	GSM972279	CE6	0.141508	0.184345	TRUE	CE6
GSE39582	GSM972280	CE5	0.191848	0.226873	TRUE	CE5
GSE39582	GSM972282	CE6	0.209584	0.240141	TRUE	CE6
GSE39582	GSM972283	CE7	0.00345462	0.015971	TRUE	CE7
GSE39582	GSM972284	CE5	0.178913	0.21642	TRUE	CE5
GSE39582	GSM972285	CE7	0.101273	0.146089	TRUE	CE7
GSE39582	GSM972288	CE5	0.141415	0.184345	TRUE	CE5
GSE39582	GSM972291	CE6	0.129117	0.172156	TRUE	CE6
GSE39582	GSM972294	CE1	0.00135958	0.00847835	TRUE	CE1
GSE39582	GSM972295	CE5	0.146344	0.188855	TRUE	CE5
GSE39582	GSM972296	CE6	0.170715	0.209021	TRUE	CE6
GSE39582	GSM972297	CE5	0.202215	0.233896	TRUE	CE5
GSE39582	GSM972298	CE7	0.00208177	0.0112572	TRUE	CE7
GSE39582	GSM972299	CE5	0.0860162	0.131848	TRUE	CE5
GSE39582	GSM972300	CE4	0.0339034	0.073045	TRUE	CE4
GSE39582	GSM972301	CE3	0.000144438	0.00193354	TRUE	CE3
GSE39582	GSM972302	CE6	0.0989411	0.14355	TRUE	CE6
GSE39582	GSM972303	CE6	0.0354869	0.075474	TRUE	CE6
GSE39582	GSM972304	CE6	0.0881496	0.133869	TRUE	CE6
GSE39582	GSM972305	CE3	0.000463904	0.00423417	TRUE	CE3
GSE39582	GSM972306	CE6	0.0401277	0.0817204	TRUE	CE6
GSE39582	GSM972308	CE6	0.0436032	0.0858861	TRUE	CE6
GSE39582	GSM972309	CE6	0.035557	0.075474	TRUE	CE6
GSE39582	GSM972310	CE6	0.0551043	0.101513	TRUE	CE6
GSE39582	GSM972311	CE4	0.0666649	0.11306	TRUE	CE4
GSE39582	GSM972312	CE6	0.0924686	0.137521	TRUE	CE6
GSE39582	GSM972313	CE6	0.016021	0.0439483	TRUE	CE6
GSE39582	GSM972314	CE1	0.00291999	0.0141067	TRUE	CE1
GSE39582	GSM972315	CE6	0.0689938	0.115258	TRUE	CE6
GSE39582	GSM972316	CE7	0.0931061	0.138078	TRUE	CE7
GSE39582	GSM972317	CE6	0.16932	0.207566	TRUE	CE6
GSE39582	GSM972318	CE6	0.0144383	0.0409136	TRUE	CE6
GSE39582	GSM972319	CE6	0.0765081	0.122706	TRUE	CE6
GSE39582	GSM972320	CE6	0.0374714	0.0778267	TRUE	CE6
GSE39582	GSM972321	CE6	0.00270831	0.0133403	TRUE	CE6
GSE39582	GSM972322	CE6	0.000438923	0.00411849	TRUE	CE6
GSE39582	GSM972323	CE6	0.0128644	0.0378864	TRUE	CE6
GSE39582	GSM972324	CE6	0.0124903	0.0373222	TRUE	CE6
GSE39582	GSM972325	CE6	0.176316	0.214311	TRUE	CE6
GSE39582	GSM972326	CE6	0.209187	0.240141	TRUE	CE6
GSE39582	GSM972327	CE3	0.0243931	0.0581726	TRUE	CE3
GSE39582	GSM972328	CE6	0.0014929	0.00902934	TRUE	CE6
GSE39582	GSM972329	CE3	0.00072184	0.0057518	TRUE	CE3
GSE39582	GSM972330	CE6	0.0806335	0.126674	TRUE	CE6
GSE39582	GSM972331	CE6	0.0168701	0.0459013	TRUE	CE6
GSE39582	GSM972332	CE7	0.0623921	0.109132	TRUE	CE7
GSE39582	GSM972333	CE6	0.0172231	0.0466093	TRUE	CE6
GSE39582	GSM972334	CE1	7.91862e-05	0.00137074	TRUE	CE1
GSE39582	GSM972335	CE6	0.118707	0.162373	TRUE	CE6
GSE39582	GSM972336	CE6	0.0883266	0.133869	TRUE	CE6
GSE39582	GSM972337	CE1	0.000282169	0.00295101	TRUE	CE1
GSE39582	GSM972338	CE6	0.0952082	0.140572	TRUE	CE6
GSE39582	GSM972339	CE6	0.018241	0.0478155	TRUE	CE6
GSE39582	GSM972340	CE6	0.192805	0.227202	TRUE	CE6
GSE39582	GSM972341	CE6	0.141933	0.184348	TRUE	CE6
GSE39582	GSM972342	CE6	0.0233675	0.0570463	TRUE	CE6
GSE39582	GSM972343	CE6	0.0114088	0.0351364	TRUE	CE6
GSE39582	GSM972344	CE6	0.00801557	0.0281386	TRUE	CE6
GSE39582	GSM972345	CE6	0.000734835	0.00580924	TRUE	CE6
GSE39582	GSM972347	CE6	0.08047	0.126633	TRUE	CE6
GSE39582	GSM972348	CE6	0.033611	0.0725708	TRUE	CE6
GSE39582	GSM972349	CE2	5.74252e-06	0.000222062	TRUE	CE2
GSE39582	GSM972350	CE6	0.0526159	0.0985566	TRUE	CE6
GSE39582	GSM972351	CE6	0.161921	0.2022	TRUE	CE6
GSE39582	GSM972352	CE2	0.000127235	0.00182492	TRUE	CE2
GSE39582	GSM972353	CE1	0.0604321	0.107578	TRUE	CE1
GSE39582	GSM972354	CE6	0.0957045	0.14089	TRUE	CE6
GSE39582	GSM972355	CE2	0.00240294	0.0123383	TRUE	CE2
GSE39582	GSM972356	CE6	0.0617947	0.108465	TRUE	CE6
GSE39582	GSM972357	CE3	0.00239922	0.0123383	TRUE	CE3
GSE39582	GSM972358	CE6	0.134597	0.178278	TRUE	CE6
GSE39582	GSM972359	CE2	0.0202806	0.0512889	TRUE	CE2
GSE39582	GSM972360	CE4	0.148877	0.19041	TRUE	CE4
GSE39582	GSM972361	CE1	0.00103199	0.0070967	TRUE	CE1
GSE39582	GSM972362	CE6	0.117182	0.161355	TRUE	CE6
GSE39582	GSM972363	CE4	0.0870071	0.132961	TRUE	CE4
GSE39582	GSM972365	CE7	0.0642408	0.110833	TRUE	CE7
GSE39582	GSM972366	CE3	0.001129	0.00750672	TRUE	CE3
GSE39582	GSM972367	CE4	0.00788512	0.0278756	TRUE	CE4
GSE39582	GSM972368	CE4	0.0320175	0.0703404	TRUE	CE4
GSE39582	GSM972369	CE2	0.00360406	0.0161539	TRUE	CE2
GSE39582	GSM972370	CE4	0.00173085	0.0101362	TRUE	CE4
GSE39582	GSM972371	CE6	2.78329e-06	0.000152661	TRUE	CE6
GSE39582	GSM972372	CE6	0.00764345	0.0273097	TRUE	CE6
GSE39582	GSM972373	CE6	0.0256266	0.0601325	TRUE	CE6
GSE39582	GSM972374	CE6	0.0747006	0.120384	TRUE	CE6
GSE39582	GSM972375	CE6	0.127562	0.170762	TRUE	CE6
GSE39582	GSM972376	CE6	0.0732519	0.119585	TRUE	CE6
GSE39582	GSM972377	CE2	3.78951e-05	0.000806014	TRUE	CE2
GSE39582	GSM972378	CE6	0.124422	0.167677	TRUE	CE6
GSE39582	GSM972379	CE4	0.0131081	0.0383688	TRUE	CE4
GSE39582	GSM972380	CE2	0.00651986	0.0246088	TRUE	CE2
GSE39582	GSM972381	CE4	0.0293313	0.0672343	TRUE	CE4
GSE39582	GSM972382	CE6	0.100518	0.145209	TRUE	CE6
GSE39582	GSM972383	CE4	0.00882163	0.030056	TRUE	CE4
GSE39582	GSM972385	CE2	0.00900896	0.0303523	TRUE	CE2
GSE39582	GSM972386	CE6	0.0863235	0.132117	TRUE	CE6
GSE39582	GSM972387	CE6	0.0119596	0.0363862	TRUE	CE6
GSE39582	GSM972388	CE6	0.0886215	0.133869	TRUE	CE6
GSE39582	GSM972389	CE6	0.106611	0.151611	TRUE	CE6
GSE39582	GSM972390	CE4	0.0113783	0.0351364	TRUE	CE4
GSE39582	GSM972391	CE4	0.0642479	0.110833	TRUE	CE4
GSE39582	GSM972392	CE4	0.0633046	0.109833	TRUE	CE4
GSE39582	GSM972393	CE4	0.0434589	0.0858861	TRUE	CE4
GSE39582	GSM972394	CE4	0.0559719	0.102734	TRUE	CE4
GSE39582	GSM972396	CE5	0.0472948	0.0914912	TRUE	CE5
GSE39582	GSM972397	CE4	0.000450383	0.00418689	TRUE	CE4
GSE39582	GSM972398	CE5	0.0873239	0.133242	TRUE	CE5
GSE39582	GSM972399	CE5	0.00119103	0.0077148	TRUE	CE5
GSE39582	GSM972400	CE3	0.00488808	0.0199497	TRUE	CE3
GSE39582	GSM972401	CE1	0.013397	0.0391005	TRUE	CE1
GSE39582	GSM972402	CE2	0.000589369	0.00497249	TRUE	CE2
GSE39582	GSM972403	CE4	0.0152123	0.0420098	TRUE	CE4
GSE39582	GSM972404	CE6	0.0179222	0.047228	TRUE	CE6
GSE39582	GSM972405	CE5	0.0348339	0.0742531	TRUE	CE5
GSE39582	GSM972406	CE1	0.000363329	0.00363511	TRUE	CE1
GSE39582	GSM972407	CE6	0.0398992	0.0814203	TRUE	CE6
GSE39582	GSM972409	CE1	0.00586635	0.022903	TRUE	CE1
GSE39582	GSM972410	CE4	0.000795872	0.00611444	TRUE	CE4
GSE39582	GSM972411	CE6	0.0811185	0.127056	TRUE	CE6
GSE39582	GSM972413	CE2	0.000241661	0.00266624	TRUE	CE2
GSE39582	GSM972415	CE5	0.0825066	0.127441	TRUE	CE5
GSE39582	GSM972417	CE5	0.0992192	0.143746	TRUE	CE5
GSE39582	GSM972418	CE4	0.107444	0.152364	TRUE	CE4
GSE39582	GSM972419	CE2	0.0372925	0.0778267	TRUE	CE2
GSE39582	GSM972421	CE2	0.0101497	0.0330855	TRUE	CE2
GSE39582	GSM972423	CE4	0.0859932	0.131848	TRUE	CE4
GSE39582	GSM972424	CE4	0.0120749	0.0366259	TRUE	CE4
GSE39582	GSM972425	CE4	0.195114	0.228581	TRUE	CE4
GSE39582	GSM972426	CE4	0.0175621	0.0472128	TRUE	CE4
GSE39582	GSM972427	CE4	0.0783552	0.124819	TRUE	CE4
GSE39582	GSM972428	CE4	0.0714406	0.117584	TRUE	CE4
GSE39582	GSM972429	CE4	0.023913	0.0573	TRUE	CE4
GSE39582	GSM972430	CE7	0.159744	0.199979	TRUE	CE7
GSE39582	GSM972431	CE2	0.0614921	0.108312	TRUE	CE2
GSE39582	GSM972432	CE2	0.0066593	0.0248548	TRUE	CE2
GSE39582	GSM972433	CE2	3.38692e-08	6.80093e-06	TRUE	CE2
GSE39582	GSM972434	CE3	0.00029297	0.00303239	TRUE	CE3
GSE39582	GSM972435	CE5	0.0771029	0.123266	TRUE	CE5
GSE39582	GSM972436	CE5	0.0389471	0.0799651	TRUE	CE5
GSE39582	GSM972437	CE2	0.000695195	0.00558381	TRUE	CE2
GSE39582	GSM972438	CE2	0.000266626	0.00287841	TRUE	CE2
GSE39582	GSM972439	CE6	0.000802576	0.00611444	TRUE	CE6
GSE39582	GSM972440	CE1	5.0437e-05	0.000973823	TRUE	CE1
GSE39582	GSM972441	CE2	0.000340166	0.00348497	TRUE	CE2
GSE39582	GSM972442	CE1	0.000805926	0.00611444	TRUE	CE1
GSE39582	GSM972443	CE5	0.210335	0.240247	TRUE	CE5
GSE39582	GSM972444	CE7	0.0178362	0.047228	TRUE	CE7
GSE39582	GSM972445	CE6	0.145154	0.187803	TRUE	CE6
GSE39582	GSM972446	CE5	0.0727599	0.118976	TRUE	CE5
GSE39582	GSM972449	CE6	0.152144	0.193576	TRUE	CE6
GSE39582	GSM972450	CE6	0.146682	0.188879	TRUE	CE6
GSE39582	GSM972451	CE6	0.00505245	0.0204543	TRUE	CE6
GSE39582	GSM972452	CE1	4.22242e-05	0.000847144	TRUE	CE1
GSE39582	GSM972453	CE6	0.10873	0.153591	TRUE	CE6
GSE39582	GSM972454	CE6	0.0782762	0.124819	TRUE	CE6
GSE39582	GSM972455	CE1	0.00725807	0.0262126	TRUE	CE1
GSE39582	GSM972456	CE6	0.0834316	0.128672	TRUE	CE6
GSE39582	GSM972457	CE6	0.105036	0.150009	TRUE	CE6
GSE39582	GSM972458	CE1	0.000185044	0.00219265	TRUE	CE1
GSE39582	GSM972459	CE6	0.0479865	0.0924729	TRUE	CE6
GSE39582	GSM972460	CE6	0.0656922	0.111978	TRUE	CE6
GSE39582	GSM972461	CE6	0.008838	0.030056	TRUE	CE6
GSE39582	GSM972462	CE6	0.037518	0.0778267	TRUE	CE6
GSE39582	GSM972463	CE6	0.139331	0.183203	TRUE	CE6
GSE39582	GSM972464	CE6	0.00715734	0.0259421	TRUE	CE6
GSE39582	GSM972466	CE6	0.0587327	0.106757	TRUE	CE6
GSE39582	GSM972467	CE2	0.000645018	0.00530818	TRUE	CE2
GSE39582	GSM972468	CE6	0.0146486	0.0410815	TRUE	CE6
GSE39582	GSM972469	CE6	0.0299077	0.0680891	TRUE	CE6
GSE39582	GSM972470	CE1	6.46091e-06	0.00024025	TRUE	CE1
GSE39582	GSM972471	CE3	0.0570088	0.104447	TRUE	CE3
GSE39582	GSM972472	CE6	0.161126	0.201458	TRUE	CE6
GSE39582	GSM972473	CE6	0.0823501	0.127441	TRUE	CE6
GSE39582	GSM972474	CE6	0.0233439	0.0570463	TRUE	CE6
GSE39582	GSM972475	CE6	0.164992	0.20507	TRUE	CE6
GSE39582	GSM972476	CE2	0.0005024	0.00453857	TRUE	CE2
GSE39582	GSM972478	CE6	0.105605	0.150607	TRUE	CE6
GSE39582	GSM972479	CE2	0.00684655	0.0252718	TRUE	CE2
GSE39582	GSM972480	CE6	0.0556203	0.102276	TRUE	CE6
GSE39582	GSM972481	CE6	0.180925	0.217772	TRUE	CE6
GSE39582	GSM972482	CE6	0.178193	0.216056	TRUE	CE6
GSE39582	GSM972483	CE6	0.0188427	0.0490106	TRUE	CE6
GSE39582	GSM972484	CE6	0.00515777	0.0207136	TRUE	CE6
GSE39582	GSM972485	CE6	0.0128678	0.0378864	TRUE	CE6
GSE39582	GSM972486	CE6	0.0124783	0.0373222	TRUE	CE6
GSE39582	GSM972487	CE3	0.0201243	0.0510223	TRUE	CE3
GSE39582	GSM972488	CE6	0.0910313	0.136005	TRUE	CE6
GSE39582	GSM972489	CE6	0.05965	0.107193	TRUE	CE6
GSE39582	GSM972490	CE6	0.00781524	0.0277261	TRUE	CE6
GSE39582	GSM972491	CE6	0.0437985	0.0858861	TRUE	CE6
GSE39582	GSM972492	CE6	0.00939073	0.0312195	TRUE	CE6
GSE39582	GSM972493	CE6	0.0436894	0.0858861	TRUE	CE6
GSE39582	GSM972494	CE6	0.00268032	0.013322	TRUE	CE6
GSE39582	GSM972495	CE6	0.00819104	0.0286311	TRUE	CE6
GSE39582	GSM972496	CE4	0.0711415	0.117477	TRUE	CE4
GSE39582	GSM972497	CE6	0.00197804	0.0108522	TRUE	CE6
GSE39582	GSM972498	CE6	0.199569	0.232715	TRUE	CE6
GSE39582	GSM972499	CE1	0.030353	0.0681755	TRUE	CE1
GSE39582	GSM972500	CE4	5.34934e-05	0.00101335	TRUE	CE4
GSE39582	GSM972501	CE4	0.104375	0.149277	TRUE	CE4
GSE39582	GSM972503	CE3	0.00145557	0.00891091	TRUE	CE3
GSE39582	GSM972505	CE4	0.141019	0.184345	TRUE	CE4
GSE39582	GSM972506	CE4	0.168869	0.20752	TRUE	CE4
GSE39582	GSM972507	CE3	0.0145352	0.0409136	TRUE	CE3
GSE39582	GSM972508	CE6	0.0597892	0.107193	TRUE	CE6
GSE39582	GSM972509	CE6	0.0291011	0.0668592	TRUE	CE6
GSE39582	GSM972510	CE6	0.115781	0.160333	TRUE	CE6
GSE39582	GSM972511	CE6	0.061455	0.108312	TRUE	CE6
GSE39582	GSM972512	CE6	0.0909778	0.136005	TRUE	CE6
GSE39582	GSM972513	CE6	0.0270024	0.0626106	TRUE	CE6
GSE39582	GSM972514	CE6	0.0717249	0.117859	TRUE	CE6
GSE39582	GSM972515	CE6	0.0420682	0.0840806	TRUE	CE6
GSE39582	GSM972516	CE6	0.0267967	0.0622776	TRUE	CE6
GSE39582	GSM972517	CE6	0.0525263	0.0985566	TRUE	CE6
GSE39582	GSM972518	CE4	0.0633402	0.109833	TRUE	CE4
GSE39582	GSM972519	CE4	0.0210861	0.0527941	TRUE	CE4
GSE39582	GSM972520	CE1	0.00334334	0.0156856	TRUE	CE1
GSE39582	GSM972521	CE2	0.0147264	0.0411847	TRUE	CE2
GSE39582	GSM972522	CE1	0.00278751	0.013652	TRUE	CE1
