# Supplementary material for: Deep immunophenotyping reveals clinically distinct cellular states and ecosystems in large-scale colorectal cancer
Source: Commun Biol. 2023 Jul 27;6:785. doi: 10.1038/s42003-023-05117-1 (PMC10374645; doi:10.1038/s42003-023-05117-1)
Supplement: Supplementary file 8 — Supplementary Data 6 [file 42003_2023_5117_MOESM8_ESM.xlsx]

## Sheet: Sheet1
Table 6.The cellular states predict therapeutic benefits for a large number of drugs in CRC.
CellType	CellType_states	State	Camptothecin	Vinblastine	Cisplatin	Cytarabine	Docetaxel_1007	Gefitinib	Navitoclax	Vorinostat	Nilotinib	Olaparib	Axitinib	AZD7762	SB216763	KU.55933	Afatinib	Staurosporine	PLX.4720	NU7441	Doramapimod	Wee1.Inhibitor	Nutlin.3a	Mirin	PD173074	ZM447439	Alisertib	RO.3306	MK.2206	Palbociclib	Dactolisib	Pictilisib	AZD8055	PD0325901	Obatoclax.Mesylate	X5.Fluorouracil	Dasatinib	Paclitaxel	Crizotinib	Rapamycin	Sorafenib	BI.2536	Irinotecan	Oxaliplatin_1089	BMS.536924	GSK1904529A	Tozasertib	PF.4708671	PRIMA.1MET
B.cells	B.cells S01	S01	0.32756	0.371106	0.814005	0.286816	0.0884971	0.508989	-0.36526	0.716647	-0.509688	0.139384	-0.62199	-0.802496	-0.385503	0.326504	0.479745	0.66524	0.50292	0.676704	-0.606326	0.991748	0.275333	0.786301	-0.655411	-0.387553	0.43989	-0.207065	-0.466648	0.182173	0.473633	0.971557	0.259096	0.965828	0.487794	0.273621	0.413634	0.726703	-0.783898	0.658468	0.557162	0.997198	0.370615	0.998953	-0.490025	0.966639	-0.221927	0.809342	0.985471
B.cells	B.cells S02	S02	0.366092	0.291707	0.774097	0.317182	0.701229	-0.547625	-0.615509	-0.714452	0.441697	0.38374	0.396549	0.415803	-0.621128	0.203277	-0.541527	-0.0198686	-0.823382	-0.275932	-0.479585	-0.450327	-0.747947	-0.677186	-0.58996	0.821219	-0.424289	0.905561	-0.948768	0.352586	0.750354	-0.694289	0.560098	0.968548	-0.352896	0.222398	-0.082609	0.633807	-0.956657	0.721483	0.255609	-0.300864	0.550691	0.856184	0.901058	0.777931	-0.524867	0.0184808	-0.8945
B.cells	B.cells S03	S03	-0.841135	0.458041	0.705923	0.695198	0.970552	-0.918855	0.433606	0.191476	0.190144	0.401513	0.339893	0.817239	0.799204	0.723738	-0.901126	0.122957	0.603604	0.514643	-0.925839	-0.892833	0.258704	0.93659	0.104523	0.799109	0.178813	0.762142	0.192076	0.0639162	0.675212	0.0296483	0.406681	-0.372757	-0.334777	0.856406	0.597702	0.654103	-0.378347	0.262887	-0.62901	-0.121395	-0.919086	0.716143	0.370551	0.560487	0.278018	0.862829	0.256834
CD4.T.cells	CD4.T.cells S01	S01	-0.101109	-0.06941	-0.0374795	-0.195534	-0.236116	-0.340026	-0.764724	-0.761539	-0.144182	-0.917208	-0.591276	-0.72447	0.929557	0.541088	-0.520899	-0.228196	-0.380653	0.581775	0.347507	-0.623385	-0.368565	-0.0251483	-0.23412	0.543997	-0.0270416	-0.87915	-0.340444	-0.258649	-0.726598	-0.81544	0.290449	-0.184524	-0.13272	-0.0312708	-0.487895	-0.248456	-0.0265821	-0.204539	-0.346383	-0.214191	-0.0948577	-0.409038	-0.227859	-0.327267	-0.450728	-0.139577	-0.875022
CD4.T.cells	CD4.T.cells S02	S02	0.157039	0.518455	0.168616	0.203638	0.191648	0.58433	-0.122716	0.035319	0.104639	0.0505849	0.0986662	0.87649	-0.332558	0.23013	0.250976	0.0654494	0.207211	0.314751	0.541192	-0.934063	0.114188	0.201921	0.262616	0.806408	0.303307	0.773653	0.144757	0.308284	0.136716	0.242429	0.343895	-0.0952132	0.677435	0.530483	0.470316	0.783601	-0.703877	0.0726067	0.564113	-0.616188	0.15556	0.969738	0.642486	0.467889	0.316315	0.595351	0.203419
CD8.T.cells	CD8.T.cells S01	S01	-0.558275	-0.936348	-0.229147	0.872984	-0.713001	-0.480891	0.60012	-0.204785	-0.749759	-0.966669	-0.732132	-0.158639	-0.632978	0.396443	-0.743475	0.613197	-0.580739	0.788435	0.955521	-0.258812	-0.580842	-0.56353	0.976642	0.746067	0.613792	-0.88665	-0.6755	0.329547	0.274358	0.462889	-0.838154	-0.548639	-0.542728	-0.543187	0.488788	0.324774	-0.0864716	0.894318	-0.50249	-0.0313966	-0.891069	0.770789	0.410361	0.687879	-0.427815	0.933409	0.743744
CD8.T.cells	CD8.T.cells S02	S02	-0.890806	0.757128	0.88117	0.457214	0.931104	0.750677	-0.0354487	-0.672069	-0.571331	0.646082	-0.874442	0.378849	-0.245118	0.770876	-0.599439	0.0825841	0.703267	0.422234	-0.43446	-0.161193	0.804326	-0.472136	-0.193454	-0.837456	-0.283907	-0.437522	-0.534377	0.501599	0.283655	0.375389	0.0586095	-0.014434	-0.598813	0.762128	0.211683	-0.624396	-0.0799456	0.512028	-0.21216	-0.708834	0.880686	-0.363008	-0.228642	-0.119927	-0.726681	-0.803751	-0.815241
Dendritic.cells	Dendritic.cells S01	S01	-0.652086	0.811408	-0.494374	0.49769	-0.806673	-0.666513	0.849265	-0.406166	0.92159	0.045109	0.931222	-0.166447	0.554714	0.297372	0.814955	0.144241	0.705798	-0.830063	0.885087	-0.270972	0.372935	0.0420875	0.326259	0.579691	0.143829	-0.999622	-0.90981	0.767871	0.417874	0.197413	0.039413	0.954554	0.357591	-0.0598424	0.230951	-0.242486	-0.00735074	0.0814085	-0.861605	-0.311574	-0.74046	-0.413488	-0.985274	0.712019	0.948347	-0.941456	0.36848
Dendritic.cells	Dendritic.cells S02	S02	0.779509	0.331144	0.578368	0.295512	0.581942	0.473968	0.389168	0.456399	0.422895	0.193504	-0.455156	0.228023	0.963283	-0.760326	-0.722275	0.499382	0.852132	0.629016	-0.637978	0.89348	0.81235	-0.389634	-0.873483	-0.610559	0.217102	0.840006	-0.384963	0.219922	0.451363	-0.965005	0.235923	0.634054	-0.51712	0.171734	-0.631357	0.245465	-0.913437	0.78581	-0.73494	0.468342	0.176138	0.975473	0.791653	0.810812	-0.363074	-0.180747	-0.851421
Dendritic.cells	Dendritic.cells S03	S03	0.485128	-0.0576094	-0.660723	-0.0298685	-0.0091535	-0.416953	-0.447522	-0.220357	-0.0499506	-0.20731	-0.536687	-0.259643	-0.463892	-0.597415	-0.367972	-0.101903	-0.774649	-0.682094	-0.743817	-0.04017	-0.126205	-0.0455091	-0.183693	-0.645705	-0.0330388	-0.0244228	-0.0415079	-0.999903	-0.110567	-0.244266	-0.861606	-0.364272	-0.133446	-0.11516	-0.388297	-0.0840444	-0.00802264	-0.577238	0.913057	-0.155972	0.690706	-0.188527	-0.543525	-0.0053517	-0.0774654	-0.937995	-0.637575
Dendritic.cells	Dendritic.cells S04	S04	0.235866	0.499447	0.283605	0.466616	0.33727	0.640023	-0.354182	0.14615	0.712878	0.456451	0.29564	0.604467	-0.269401	-0.303145	0.179124	-0.838159	-0.970218	0.770394	0.177213	-0.466271	0.137875	0.965661	-0.910442	-0.885344	0.937217	-0.372832	0.192179	0.0535576	0.310087	0.150333	0.814359	-0.753762	0.686182	0.0546835	-0.942024	0.383832	0.475635	0.196868	-0.960891	-0.156515	0.210852	0.395605	-0.997697	-0.564488	0.845089	0.0222553	0.438752
Endothelial.cells	Endothelial.cells S01	S01	-0.819243	-0.961741	-0.978117	-0.901318	0.676436	0.85234	0.048832	0.475384	0.498903	0.98832	0.834478	0.201593	-0.737821	-0.280816	0.983338	-0.637926	-0.867764	-0.394867	0.493329	-0.79298	-0.459634	-0.261163	-0.658242	0.401432	-0.0892858	-0.190419	0.0748405	0.658926	0.562536	0.150813	-0.138561	-0.580476	-0.128817	0.688987	-0.363661	0.537161	-0.454682	0.622265	-0.956394	-0.265818	-0.55729	0.970999	0.33725	0.532077	-0.246526	0.946227	0.492565
Endothelial.cells	Endothelial.cells S02	S02	-0.0376373	-0.141465	-0.0624477	-0.0895551	-0.141465	-0.438035	0.577034	-0.116664	-0.388323	-0.0895551	-0.317311	-0.388323	-0.808365	0.310518	0.450351	-0.617075	-0.12663	-0.921886	-0.694887	-0.438035	-0.0455003	-0.0624477	0.577034	-0.921886	-0.0624477	0.829248	-0.280749	-0.0895551	-0.414216	0.317311	0.808365	-0.0376373	-0.921886	-0.0895551	0.12663	-0.388323	-0.280749	0.808365	-0.116664	-0.438035	-0.0376373	-0.0895551	-0.335378	0.959563	-0.335378	-0.12663	0.921886
Endothelial.cells	Endothelial.cells S03	S03	0.779743	0.74474	0.816303	0.840215	-0.470271	-0.869143	-0.820144	0.956609	-0.883139	0.682724	-0.881325	-0.0981133	-0.237701	-0.476065	-0.895516	-0.986831	-0.342483	-0.187337	0.978728	-0.538437	0.459814	0.105081	-0.728501	-0.253853	0.656497	-0.125517	-0.849256	0.561387	0.811496	-0.816556	0.194868	0.710537	0.933069	-0.910658	-0.591163	0.931586	-0.243921	0.740294	0.903151	-0.350248	0.874657	0.474724	-0.2082	0.674362	0.944829	0.750885	0.488759
Endothelial.cells	Endothelial.cells S04	S04	0.135639	0.176572	0.234953	0.0443754	0.179221	-0.914202	-0.0488842	0.987841	0.84191	0.0919495	0.424343	0.558237	0.711526	0.200492	-0.930852	0.291788	0.0985283	-0.801761	-0.618436	-0.504447	0.309236	0.393219	0.800719	-0.76972	0.202007	-0.800287	0.359775	0.00106536	0.144021	0.498834	0.0294326	-0.87417	0.724274	0.0101121	-0.594172	0.198074	0.577381	-0.998024	0.541391	-0.0160407	0.214134	0.280386	0.153488	0.829286	-0.408672	0.0478826	0.601091
Epithelial.cells	Epithelial.cells S01	S01	0.34826	0.435636	-0.352306	0.855097	0.351701	0.309059	-0.270417	0.238867	0.406135	0.203158	0.00674287	0.74961	0.47458	0.413625	0.453488	-0.861152	0.0711947	0.115816	0.5293	0.980661	0.513119	0.583707	0.403774	0.4292	0.313891	0.497367	0.255137	0.822576	0.426224	0.13027	0.0376676	-0.658056	0.703629	-0.626619	-0.763311	0.97533	-0.504159	0.505701	0.283459	-0.845225	0.249531	0.723459	0.299625	-0.691253	0.629948	0.103847	-0.519174
Epithelial.cells	Epithelial.cells S02	S02	-0.115463	0.984089	-0.910992	-0.0981888	0.488356	0.670295	-0.945591	-0.497344	-0.69721	-0.998557	-0.682645	-0.40392	-0.0635824	0.510867	-0.785464	-0.91916	-0.407499	0.278269	0.937225	-0.298282	-0.886307	0.626007	-0.119897	0.625112	0.151339	0.846785	-0.810536	0.792591	-0.163114	-0.756982	-0.993858	0.450882	-0.209037	-0.213481	-0.0411799	-0.620322	-0.505214	-0.480975	-0.773127	-0.313504	0.992962	-0.768189	-0.826243	-0.420242	-0.678745	-0.567912	-0.177428
Epithelial.cells	Epithelial.cells S03	S03	0.966309	0.818926	-0.686364	0.898013	0.27059	0.504074	0.260218	-0.429855	-0.669755	0.810573	0.551202	-0.822746	0.290648	0.419287	-0.734246	0.247586	0.610861	0.94381	0.76165	-0.423534	0.264191	0.52032	0.17291	0.958255	0.404463	0.435832	0.17291	0.128443	0.814315	0.229616	0.744832	0.390828	0.190522	-0.476862	0.168836	-0.577451	0.666776	0.944207	0.730005	-0.393236	0.730005	-0.92611	0.27059	0.730005	-0.904079	-0.977276	0.883768
Epithelial.cells	Epithelial.cells S04	S04	-0.861598	-0.608518	-0.729002	-0.842822	-0.173501	-0.179254	-0.406308	-0.550454	-0.0569204	-0.717377	-0.721575	-0.97833	-0.630046	-0.339208	-0.00294276	-1.68e-08	-0.0234106	-0.0489296	-0.780684	-0.0279878	-0.00112816	-0.0046575	-0.10516	-0.263934	-0.0207664	-0.0332872	-0.0191221	-0.646054	-0.402303	-0.0350366	0.627203	-0.777335	-0.0514756	-0.423046	-0.541788	-0.313575	-2.99e-06	-0.252216	-0.020978	-0.472274	0.825617	-0.0143281	-0.0838755	-0.100656	-0.0242215	0.925673	-0.321021
Epithelial.cells	Epithelial.cells S05	S05	0.635478	-0.651861	0.965726	0.530774	0.611777	0.912645	0.964122	0.574922	0.52558	-0.709868	0.400174	0.236817	-0.00240859	-0.817453	-0.941576	-0.568359	-0.869338	-0.869338	-0.00705364	-0.727093	0.492987	-0.289938	-0.742074	0.693249	-0.207459	0.804015	0.970793	0.168366	0.563764	-0.852074	-0.121445	-0.372454	0.892028	0.0817161	-0.458663	0.70378	0.513483	-0.986328	-0.894142	-0.0634663	-0.918821	0.276797	-0.532443	0.0891299	-0.994561	0.280427	-0.656882
Epithelial.cells	Epithelial.cells S06	S06	0.446019	0.580936	0.559878	0.750636	-0.611107	-0.972297	0.12406	-0.872331	-0.818002	0.36645	0.673066	-0.782526	0.737398	0.810056	-0.498343	0.336809	0.583951	-0.864845	-0.982757	-0.623789	0.54306	0.0862589	-0.613877	0.875039	0.498079	-0.401941	0.819753	-0.719268	0.413834	0.110819	0.249313	0.876225	0.915877	0.608252	0.344036	-0.76775	-0.311057	0.116095	-0.558786	-0.18035	0.478156	0.576035	-0.707814	-0.474106	-0.937072	0.267578	0.091768
Fibroblasts	Fibroblasts S01	S01	-0.093841	0.162472	-0.432648	0.254643	0.576462	-0.198907	0.921341	-0.388653	0.169552	-0.986485	0.841479	-0.383023	0.411636	0.00366186	-0.519807	0.898232	-0.258255	0.0158617	0.0555145	-0.749816	-0.673779	0.969735	0.0116231	0.12931	0.671262	0.0743787	-0.435882	-0.50883	-0.265292	-0.0538899	0.358113	0.918163	-0.639681	-0.736153	0.0498005	0.174435	-0.207273	0.341199	0.86494	0.435539	-0.412112	-0.704241	-0.198042	0.162764	0.0743787	-0.331288	-0.873994
Fibroblasts	Fibroblasts S02	S02	-0.438578	0.438578	-0.317311	0.317311	0.317311	0.317311	0.563703	0.563703	0.438578	0.438578	-0.196706	-0.317311	-0.438578	-0.317311	0.317311	0.317311	-0.317311	-0.196706	-0.438578	-0.317311	0.196706	0.317311	0.438578	-0.0832645	0.196706	-0.317311	-0.438578	0.317311	0.196706	0.196706	-0.438578	0.0832645	0.438578	-0.438578	-0.438578	-0.317311	-0.438578	0.438578	0.438578	0.438578	-0.563703	0.438578	0.317311	0.563703	-0.317311	-0.196706	-0.317311
Fibroblasts	Fibroblasts S03	S03	0.0552892	0.417116	0.201719	0.11572	0.200395	-0.992509	-0.14478	-0.883047	0.845841	0.135108	0.588701	0.973257	-0.442343	0.323091	0.654817	-0.399195	0.209583	-0.807703	-0.88878	-0.684942	0.30249	-0.754478	0.816001	-0.877052	-0.69327	0.959429	0.792967	0.00699237	0.484482	0.433245	0.315437	-0.632757	-0.306305	0.00304248	-0.0037428	0.304765	0.472445	0.604715	0.325131	-0.0472029	0.0905059	0.029795	0.332083	-0.795899	-0.344666	0.00564011	0.606337
Fibroblasts	Fibroblasts S04	S04	-0.601575	-0.419455	-0.530248	-0.401376	-0.302497	0.977734	0.56984	0.896253	0.740522	-0.679467	-0.768963	0.843433	-0.530575	-0.0499492	-0.790285	0.620332	-0.755139	-0.0502943	-0.0502943	-0.278595	-0.711676	-0.350161	-0.86669	-0.719111	-0.568915	-0.00253317	0.497052	-0.204336	0.673548	0.793095	-0.347371	-0.233631	-0.287229	-0.102148	0.772514	-0.162634	-0.428669	0.897238	-0.196712	-0.771916	-0.40379	-0.754135	-0.477717	0.673283	0.137752	0.821956	0.672865
Mast.cells	Mast.cells S01	S01	0.51367	0.123236	0.459672	0.123236	0.35419	0.56625	0.822187	0.123236	0.611045	0.51367	-0.940234	0.35419	-0.715078	0.459672	-0.855789	0.51367	0.308899	-0.940234	-0.659005	0.0146604	0.704589	0.131726	0.0434868	0.308899	0.26075	-0.684623	-0.496216	0.35419	0.568385	0.771033	0.771033	-0.531906	0.35419	0.51367	0.116717	0.0534308	0.357937	0.286746	0.0802992	0.349367	0.64059	0.223956	0.35419	0.0135972	0.39868	-0.246196	0.399529
Mast.cells	Mast.cells S02	S02	0.160437	0.156326	0.158804	0.0170457	0.149936	0.779193	-0.554897	0.572186	0.175431	0.0370058	0.12772	-0.616165	0.630053	0.167699	0.218602	0.285007	0.608554	0.595251	0.196442	-0.638236	0.188078	0.827342	0.681366	-0.914423	0.299262	0.169852	0.305895	0.0252337	0.206829	0.788812	0.247908	0.902946	0.34825	0.160279	0.360876	0.493571	0.498217	0.536268	0.406178	-0.12907	0.120776	0.36455	-0.695213	0.735502	0.851799	0.0453695	0.532627
Mast.cells	Mast.cells S03	S03	-0.714377	-0.283527	-0.116516	-0.344774	-0.485344	-0.568181	0.0821464	-0.739524	-0.544017	0.908279	-0.0425731	-0.6906	-0.200698	-0.672028	0.675427	-0.368163	-0.346284	-0.641714	0.596818	-0.16598	-0.968798	-0.494812	-0.819269	-0.455641	-0.613151	-0.650327	0.753202	-0.455192	-0.412694	0.624731	-0.419734	-0.473509	-0.0290681	-0.243275	-0.417568	-0.180477	-0.447912	-0.356614	-0.874442	-0.600402	0.665176	-0.409063	-0.806418	-0.559598	-0.253137	-0.589156	0.982624
Mon	Mon S01	S01	-0.484088	0.897558	-0.760299	-0.458733	-0.402233	0.704349	0.261648	0.247656	-0.210614	-0.410626	-0.191104	-0.168726	-0.440912	-0.293026	0.878504	-0.422808	-0.0273285	-0.0770023	-0.14309	-0.110059	-0.118304	-0.0472621	-0.0019137	-0.0181111	-0.342084	-0.00929779	-0.216324	-0.341681	-0.49006	-0.770828	0.88882	-0.0662894	-0.0252678	-0.0151745	-0.298241	-0.606945	-0.0652643	-0.909038	-0.474919	0.83166	0.320609	-0.037764	-0.138808	-0.356389	-0.12341	-0.016928	-0.910259
Mon	Mon S02	S02	-0.0620848	0.218101	-0.145004	0.14162	0.883905	0.56448	0.173127	0.132726	0.249342	0.132726	0.919598	-0.276588	0.750032	-0.669566	0.527969	0.204291	-0.283627	0.481172	0.00997668	0.566875	0.109233	0.263431	0.0456328	0.385114	0.133633	0.600016	0.539433	0.236443	-0.28749	0.385135	-0.35309	0.680281	0.856233	-0.259318	-0.142817	-0.511424	-0.81621	-0.683838	0.291453	0.846412	-0.10904	0.240353	0.128568	0.360017	0.523719	-0.387905	-0.775887
Mon	Mon S03	S03	0.433887	0.444841	0.510702	0.604891	0.239685	0.893682	-0.384731	0.412273	0.786637	0.307134	-0.950435	-0.161323	-0.000320481	0.977415	-0.884733	0.977574	0.338525	-0.98355	-0.739175	-0.689711	0.2683	0.781112	0.964193	-0.673899	-0.83046	-0.423242	0.800965	0.727969	0.262516	0.677531	0.904754	-0.529946	-0.666101	0.661955	0.696114	0.625369	-0.991728	0.406164	0.369788	-0.653527	0.401253	0.846356	-0.714783	0.445302	-0.653808	0.643992	-0.40476
Mon	Mon S04	S04	0.147105	0.612741	0.198632	0.0682908	0.39562	0.695919	-0.115672	-0.355077	0.651811	0.152326	0.219043	0.413693	0.756766	0.0921712	0.763628	-0.643483	0.689896	0.398514	-0.797821	-0.207029	0.865907	-0.809642	-0.977892	0.93428	0.793812	0.085479	0.932621	0.00776088	0.320498	-0.996578	0.292641	-0.336317	-0.836548	0.00557629	-0.61645	0.519494	0.881091	0.328147	0.604378	-0.0779931	0.26993	0.0704641	0.889837	0.465058	-0.885989	0.0137488	-0.542425
NK.cells	NK.cells S01	S01	0.437634	0.147577	0.376694	0.222062	0.0620163	0.405548	-0.836425	0.270202	-0.589197	0.124734	-0.776138	0.68024	-0.00522643	-0.315077	0.610336	0.93048	0.741508	-0.881363	-0.464866	0.383908	0.142893	-0.736368	-0.749427	-0.442497	0.362142	-0.42336	-0.469195	0.308721	0.217033	0.410899	0.131435	-0.847365	0.83243	0.284868	0.541011	0.216162	-0.841575	0.882647	0.812324	0.486621	0.437634	0.713503	-0.795019	-0.652122	-0.157919	-0.148051	0.599633
NK.cells	NK.cells S02	S02	-0.704581	0.436036	0.977104	0.584093	0.178767	-0.606772	0.931347	-0.841157	0.664812	-0.704581	-0.791573	0.819433	-0.452201	0.0144908	0.58815	-0.704581	-0.890746	0.179869	0.288698	0.664812	0.525107	-0.575015	0.279025	0.61864	-0.650069	0.114151	-0.10752	-0.575015	-0.448545	-0.575015	-0.0503547	-0.165027	-0.875332	0.457759	0.673705	0.436036	-0.399243	-0.875332	0.565732	0.749227	0.977104	0.755478	-0.875332	0.931347	0.938312	0.283204	-0.337157
NK.cells	NK.cells S03	S03	-0.165458	-0.537411	-0.093178	-0.308498	-0.179382	-0.524845	0.57611	-0.649315	-0.509592	-0.436019	0.95693	-0.978557	-0.40078	0.744406	-0.38534	-0.724222	-0.671944	-0.0718317	-0.657562	-0.481612	-0.000838706	-0.11134	-0.429441	-0.645851	-0.00765879	-0.20598	-0.593149	-0.590002	-0.32694	-0.072345	-0.612545	-0.0247171	-0.241584	-0.197821	-0.709682	-0.179382	-0.267453	0.716984	0.943182	-0.12022	-0.189108	-0.186127	-0.597961	0.854577	-0.171494	-0.889565	-0.467522
NK.cells	NK.cells S04	S04	0.753992	-0.723104	0.332922	0.463359	-0.473207	0.227685	0.710394	0.747544	0.956183	-0.774435	-0.81438	0.630795	-0.900633	-0.739975	0.0976379	-0.491014	-0.252181	-0.130749	0.86045	-0.482779	-0.459007	-0.233536	-0.973741	0.779757	-0.689134	0.78163	-0.855418	0.0623658	0.892562	-0.942539	-0.144789	-0.869327	-0.308434	0.503671	-0.667504	0.219402	-0.699073	0.710139	-0.232629	-0.242209	0.572444	-0.753312	-0.71519	0.616062	0.674599	0.886333	0.282892
NK.cells	NK.cells S05	S05	-0.506919	-0.21703	-0.607903	-0.216072	-0.0409674	-0.932489	0.296399	-0.782582	-0.709396	-0.375426	-0.192749	-0.531672	-0.844896	-0.165266	-0.208799	-0.120539	-0.0302835	-0.505573	-0.941315	-0.756894	-0.0558503	-0.00281596	-0.0161145	-0.508174	-0.460247	-0.282812	-0.584206	-0.244043	-0.714817	-0.887194	-0.940519	-0.528313	-0.252436	-0.164628	-0.145438	-0.0620927	-0.0772492	0.635649	-0.578582	-0.621154	-0.963719	-0.157442	-0.149777	-0.509702	-0.475496	-0.369039	-0.926029
PCs	PCs S01	S01	0.718752	0.342632	0.599113	0.410245	0.318704	0.945909	-0.717183	0.47099	-0.816834	0.153394	0.691623	-0.858271	-0.47826	0.457867	0.686749	0.913299	-0.82752	0.772544	-0.507214	-0.532909	-0.892992	-0.600643	0.696288	-0.43256	0.879973	-0.907026	0.689956	0.143177	0.363032	0.583206	0.95934	-0.46664	-0.371352	0.31072	0.799223	0.990678	-0.788091	0.94727	-0.759812	-0.361979	0.81288	0.863778	-0.865095	0.832459	0.630247	0.27988	0.70689
PCs	PCs S02	S02	-0.297804	-0.179229	-0.322276	-0.18924	-0.167567	-0.609053	0.973371	0.604584	-0.557584	-0.266375	0.562962	0.863929	-0.304567	-0.261646	-0.555677	-0.787711	0.773978	-0.53749	0.803196	-0.0907704	-0.66897	-0.55062	-0.0715148	0.962881	-0.252868	-0.152889	-0.952965	0.969058	-0.951199	0.532692	-0.129475	-0.789685	-0.328134	-0.153437	-0.163753	-0.431932	-0.0594618	-0.916612	-0.219728	0.347208	-0.975967	-0.232481	-0.8525	-0.598584	-0.327892	-0.782489	0.73186
PMNs	PMNs S01	S01	0.363364	0.548885	-0.799814	-0.944461	0.384542	0.588587	-0.177602	0.0820786	0.780545	0.340712	-0.977195	-0.674725	-0.372299	0.720787	0.217208	0.800627	-0.984776	0.558186	0.850817	0.498626	0.540394	0.32895	0.40628	0.931661	0.751553	-0.476181	0.368944	0.415049	0.251822	0.421512	0.84521	-0.0501598	0.220054	0.919121	0.371357	0.829332	-0.649542	0.50908	0.672493	-0.698402	0.560664	-0.923848	-0.462198	0.346523	-0.769192	0.0832769	0.583818
PMNs	PMNs S02	S02	-0.399399	0.418832	0.778923	0.667323	0.255574	0.660167	-0.298892	0.521967	-0.901628	0.678206	-0.222526	-0.8661	-0.0883781	-0.637056	0.892786	-0.948391	-0.806462	-0.372293	-0.208335	-0.549134	0.744773	-0.752291	-0.683707	-0.0598934	-0.572293	-0.242716	-0.0815177	0.328514	-0.61824	-0.653921	0.824598	0.0951828	0.740125	-0.526505	-0.327349	0.606862	-0.0815362	-0.66935	-0.880562	0.453262	0.773753	0.556912	-0.93657	-0.548736	-0.40447	-0.0819348	-0.309749
PMNs	PMNs S03	S03	0.55337	0.48734	0.618351	0.159782	0.880214	0.995521	0.663579	-0.617158	0.854349	0.231158	0.439715	0.623157	-0.562765	-0.768976	-0.878932	-0.269063	0.877398	-0.363663	0.787921	-0.0934299	-0.640344	-0.529872	0.993136	0.606707	-0.444321	0.766807	0.5476	0.198558	0.586686	0.257073	0.670407	-0.665039	-0.144999	0.0873124	-0.0691541	0.385362	-0.649136	0.390402	-0.881185	-0.0297876	0.618775	-0.683147	0.242511	0.969007	-0.413048	0.0418974	0.678546
[truncated: 151 more columns]
