# Supplementary material for: Deep immunophenotyping reveals clinically distinct cellular states and ecosystems in large-scale colorectal cancer
Source: Commun Biol. 2023 Jul 27;6:785. doi: 10.1038/s42003-023-05117-1 (PMC10374645; doi:10.1038/s42003-023-05117-1)
Supplement: Supplementary file 9 — Supplementary Data 7 [file 42003_2023_5117_MOESM9_ESM.xlsx]

## Sheet: Fib. 2b
ID	State	cell_type
GSM437145	S01	B.cells
GSM437161	S01	B.cells
GSM437203	S01	B.cells
GSM437209	S01	B.cells
GSM437225	S01	B.cells
GSM437226	S01	B.cells
GSM437229	S01	B.cells
GSM437297	S01	B.cells
GSM437306	S01	B.cells
GSM437307	S01	B.cells
GSM437315	S01	B.cells
GSM734114	S01	B.cells
GSM734124	S01	B.cells
GSM734148	S01	B.cells
GSM734156	S01	B.cells
GSM734163	S01	B.cells
GSM950422	S01	B.cells
GSM950455	S01	B.cells
GSM950500	S01	B.cells
GSM950521	S01	B.cells
GSM950531	S01	B.cells
GSM950532	S01	B.cells
GSM971962	S01	B.cells
GSM971963	S01	B.cells
GSM971968	S01	B.cells
GSM971969	S01	B.cells
GSM971971	S01	B.cells
GSM971980	S01	B.cells
GSM971981	S01	B.cells
GSM971982	S01	B.cells
GSM971983	S01	B.cells
GSM971987	S01	B.cells
GSM971996	S01	B.cells
GSM971997	S01	B.cells
GSM972008	S01	B.cells
GSM972019	S01	B.cells
GSM972046	S01	B.cells
GSM972059	S01	B.cells
GSM972072	S01	B.cells
GSM972079	S01	B.cells
GSM972102	S01	B.cells
GSM972117	S01	B.cells
GSM972171	S01	B.cells
GSM972179	S01	B.cells
GSM972189	S01	B.cells
GSM972205	S01	B.cells
GSM972208	S01	B.cells
GSM972275	S01	B.cells
GSM972294	S01	B.cells
GSM972361	S01	B.cells
GSM972369	S01	B.cells
GSM972385	S01	B.cells
GSM972398	S01	B.cells
GSM972401	S01	B.cells
GSM972409	S01	B.cells
GSM972420	S01	B.cells
GSM972430	S01	B.cells
GSM972452	S01	B.cells
GSM972458	S01	B.cells
GSM972470	S01	B.cells
GSM972522	S01	B.cells
GSM437102	S02	B.cells
GSM437119	S02	B.cells
GSM437135	S02	B.cells
GSM437157	S02	B.cells
GSM437163	S02	B.cells
GSM437189	S02	B.cells
GSM437199	S02	B.cells
GSM437201	S02	B.cells
GSM437202	S02	B.cells
GSM437204	S02	B.cells
GSM437222	S02	B.cells
GSM437223	S02	B.cells
GSM437227	S02	B.cells
GSM437234	S02	B.cells
GSM437243	S02	B.cells
GSM437265	S02	B.cells
GSM437281	S02	B.cells
GSM437293	S02	B.cells
GSM437301	S02	B.cells
GSM437305	S02	B.cells
GSM437316	S02	B.cells
GSM437318	S02	B.cells
GSM734113	S02	B.cells
GSM734118	S02	B.cells
GSM734128	S02	B.cells
GSM734139	S02	B.cells
GSM950412	S02	B.cells
GSM950446	S02	B.cells
GSM950457	S02	B.cells
GSM950494	S02	B.cells
GSM950495	S02	B.cells
GSM950526	S02	B.cells
GSM950530	S02	B.cells
GSM1681360	S02	B.cells
GSM971961	S02	B.cells
GSM971966	S02	B.cells
GSM972007	S02	B.cells
GSM972011	S02	B.cells
GSM972026	S02	B.cells
GSM972030	S02	B.cells
GSM972039	S02	B.cells
GSM972051	S02	B.cells
GSM972055	S02	B.cells
GSM972064	S02	B.cells
GSM972068	S02	B.cells
GSM972077	S02	B.cells
GSM972082	S02	B.cells
GSM972089	S02	B.cells
GSM972097	S02	B.cells
GSM972104	S02	B.cells
GSM972112	S02	B.cells
GSM972113	S02	B.cells
GSM972125	S02	B.cells
GSM972131	S02	B.cells
GSM972140	S02	B.cells
GSM972146	S02	B.cells
GSM972158	S02	B.cells
GSM972176	S02	B.cells
GSM972181	S02	B.cells
GSM972184	S02	B.cells
GSM972186	S02	B.cells
GSM972201	S02	B.cells
GSM972231	S02	B.cells
GSM972262	S02	B.cells
GSM972349	S02	B.cells
GSM972367	S02	B.cells
GSM972402	S02	B.cells
GSM972410	S02	B.cells
GSM972413	S02	B.cells
GSM972419	S02	B.cells
GSM972421	S02	B.cells
GSM972422	S02	B.cells
GSM972425	S02	B.cells
GSM972432	S02	B.cells
GSM972433	S02	B.cells
GSM972437	S02	B.cells
GSM972438	S02	B.cells
GSM972440	S02	B.cells
GSM972441	S02	B.cells
GSM972467	S02	B.cells
GSM972479	S02	B.cells
GSM437105	S03	B.cells
GSM437155	S03	B.cells
GSM437176	S03	B.cells
GSM437181	S03	B.cells
GSM437215	S03	B.cells
GSM437217	S03	B.cells
GSM437255	S03	B.cells
GSM437260	S03	B.cells
GSM437266	S03	B.cells
GSM437295	S03	B.cells
GSM437304	S03	B.cells
GSM437309	S03	B.cells
GSM437317	S03	B.cells
GSM734115	S03	B.cells
GSM734116	S03	B.cells
GSM734138	S03	B.cells
GSM734147	S03	B.cells
GSM734152	S03	B.cells
GSM734175	S03	B.cells
GSM950425	S03	B.cells
GSM950458	S03	B.cells
GSM950462	S03	B.cells
GSM950474	S03	B.cells
GSM950476	S03	B.cells
GSM950483	S03	B.cells
GSM950489	S03	B.cells
GSM950492	S03	B.cells
GSM950503	S03	B.cells
GSM950528	S03	B.cells
GSM1681353	S03	B.cells
GSM1681354	S03	B.cells
GSM1681355	S03	B.cells
GSM1681356	S03	B.cells
GSM1681357	S03	B.cells
GSM1681358	S03	B.cells
GSM1681359	S03	B.cells
GSM1681362	S03	B.cells
GSM1681363	S03	B.cells
GSM1681364	S03	B.cells
GSM1681366	S03	B.cells
GSM1681367	S03	B.cells
GSM1681368	S03	B.cells
GSM1681369	S03	B.cells
GSM1681370	S03	B.cells
GSM1681371	S03	B.cells
GSM971993	S03	B.cells
GSM971999	S03	B.cells
GSM972022	S03	B.cells
GSM972023	S03	B.cells
GSM972084	S03	B.cells
GSM972088	S03	B.cells
GSM972101	S03	B.cells
GSM972127	S03	B.cells
GSM972145	S03	B.cells
GSM972209	S03	B.cells
GSM972220	S03	B.cells
GSM972301	S03	B.cells
GSM972305	S03	B.cells
GSM972322	S03	B.cells
GSM972337	S03	B.cells
GSM972357	S03	B.cells
GSM972359	S03	B.cells
GSM972365	S03	B.cells
GSM972371	S03	B.cells
GSM972380	S03	B.cells
GSM972426	S03	B.cells
GSM972431	S03	B.cells
GSM972442	S03	B.cells
GSM972464	S03	B.cells
GSM972471	S03	B.cells
GSM972496	S03	B.cells
GSM972501	S03	B.cells
GSM972503	S03	B.cells
GSM972504	S03	B.cells
GSM972506	S03	B.cells
GSM437094	S01	CD4.T.cells
GSM437095	S01	CD4.T.cells
GSM437110	S01	CD4.T.cells
GSM437111	S01	CD4.T.cells
GSM437113	S01	CD4.T.cells
GSM437127	S01	CD4.T.cells
GSM437131	S01	CD4.T.cells
GSM437134	S01	CD4.T.cells
GSM437135	S01	CD4.T.cells
GSM437146	S01	CD4.T.cells
GSM437150	S01	CD4.T.cells
GSM437151	S01	CD4.T.cells
GSM437152	S01	CD4.T.cells
GSM437153	S01	CD4.T.cells
GSM437154	S01	CD4.T.cells
GSM437156	S01	CD4.T.cells
GSM437163	S01	CD4.T.cells
GSM437165	S01	CD4.T.cells
GSM437176	S01	CD4.T.cells
GSM437185	S01	CD4.T.cells
GSM437205	S01	CD4.T.cells
GSM437213	S01	CD4.T.cells
GSM437215	S01	CD4.T.cells
GSM437219	S01	CD4.T.cells
GSM437220	S01	CD4.T.cells
GSM437229	S01	CD4.T.cells
GSM437232	S01	CD4.T.cells
GSM437252	S01	CD4.T.cells
GSM437256	S01	CD4.T.cells
GSM437261	S01	CD4.T.cells
GSM437270	S01	CD4.T.cells
GSM437272	S01	CD4.T.cells
GSM437278	S01	CD4.T.cells
GSM437280	S01	CD4.T.cells
GSM437282	S01	CD4.T.cells
GSM437283	S01	CD4.T.cells
GSM437285	S01	CD4.T.cells
GSM437291	S01	CD4.T.cells
GSM437295	S01	CD4.T.cells
GSM437309	S01	CD4.T.cells
GSM437311	S01	CD4.T.cells
GSM437314	S01	CD4.T.cells
GSM437324	S01	CD4.T.cells
GSM734111	S01	CD4.T.cells
GSM734116	S01	CD4.T.cells
GSM734117	S01	CD4.T.cells
GSM734120	S01	CD4.T.cells
GSM734133	S01	CD4.T.cells
GSM734135	S01	CD4.T.cells
GSM734139	S01	CD4.T.cells
GSM734150	S01	CD4.T.cells
GSM734151	S01	CD4.T.cells
GSM734159	S01	CD4.T.cells
GSM734168	S01	CD4.T.cells
GSM950411	S01	CD4.T.cells
GSM950413	S01	CD4.T.cells
GSM950414	S01	CD4.T.cells
GSM950415	S01	CD4.T.cells
GSM950416	S01	CD4.T.cells
GSM950417	S01	CD4.T.cells
GSM950418	S01	CD4.T.cells
GSM950420	S01	CD4.T.cells
GSM950421	S01	CD4.T.cells
GSM950422	S01	CD4.T.cells
GSM950430	S01	CD4.T.cells
GSM950433	S01	CD4.T.cells
GSM950435	S01	CD4.T.cells
GSM950436	S01	CD4.T.cells
GSM950437	S01	CD4.T.cells
GSM950438	S01	CD4.T.cells
GSM950439	S01	CD4.T.cells
GSM950440	S01	CD4.T.cells
GSM950441	S01	CD4.T.cells
GSM950442	S01	CD4.T.cells
GSM950443	S01	CD4.T.cells
GSM950444	S01	CD4.T.cells
GSM950509	S01	CD4.T.cells
GSM950510	S01	CD4.T.cells
GSM950511	S01	CD4.T.cells
GSM950516	S01	CD4.T.cells
GSM950518	S01	CD4.T.cells
GSM950520	S01	CD4.T.cells
GSM950523	S01	CD4.T.cells
GSM950524	S01	CD4.T.cells
GSM950525	S01	CD4.T.cells
GSM950526	S01	CD4.T.cells
GSM950527	S01	CD4.T.cells
GSM950528	S01	CD4.T.cells
GSM950530	S01	CD4.T.cells
GSM950531	S01	CD4.T.cells
GSM971986	S01	CD4.T.cells
GSM972017	S01	CD4.T.cells
GSM972022	S01	CD4.T.cells
GSM972028	S01	CD4.T.cells
GSM972029	S01	CD4.T.cells
GSM972030	S01	CD4.T.cells
GSM972046	S01	CD4.T.cells
GSM972055	S01	CD4.T.cells
GSM972056	S01	CD4.T.cells
GSM972057	S01	CD4.T.cells
GSM972059	S01	CD4.T.cells
GSM972061	S01	CD4.T.cells
GSM972067	S01	CD4.T.cells
GSM972077	S01	CD4.T.cells
GSM972079	S01	CD4.T.cells
GSM972097	S01	CD4.T.cells
GSM972105	S01	CD4.T.cells
GSM972107	S01	CD4.T.cells
GSM972111	S01	CD4.T.cells
GSM972123	S01	CD4.T.cells
GSM972127	S01	CD4.T.cells
GSM972144	S01	CD4.T.cells
GSM972149	S01	CD4.T.cells
GSM972172	S01	CD4.T.cells
GSM972173	S01	CD4.T.cells
GSM972174	S01	CD4.T.cells
GSM972175	S01	CD4.T.cells
GSM972176	S01	CD4.T.cells
GSM972177	S01	CD4.T.cells
GSM972178	S01	CD4.T.cells
GSM972179	S01	CD4.T.cells
GSM972180	S01	CD4.T.cells
GSM972181	S01	CD4.T.cells
GSM972182	S01	CD4.T.cells
GSM972183	S01	CD4.T.cells
GSM972185	S01	CD4.T.cells
GSM972186	S01	CD4.T.cells
GSM972187	S01	CD4.T.cells
GSM972188	S01	CD4.T.cells
GSM972190	S01	CD4.T.cells
GSM972192	S01	CD4.T.cells
GSM972193	S01	CD4.T.cells
GSM972194	S01	CD4.T.cells
GSM972195	S01	CD4.T.cells
GSM972196	S01	CD4.T.cells
GSM972197	S01	CD4.T.cells
GSM972199	S01	CD4.T.cells
GSM972200	S01	CD4.T.cells
GSM972203	S01	CD4.T.cells
GSM972206	S01	CD4.T.cells
GSM972210	S01	CD4.T.cells
GSM972211	S01	CD4.T.cells
GSM972215	S01	CD4.T.cells
GSM972217	S01	CD4.T.cells
GSM972244	S01	CD4.T.cells
GSM972254	S01	CD4.T.cells
GSM972257	S01	CD4.T.cells
GSM972259	S01	CD4.T.cells
GSM972269	S01	CD4.T.cells
GSM972280	S01	CD4.T.cells
GSM972283	S01	CD4.T.cells
GSM972297	S01	CD4.T.cells
GSM972311	S01	CD4.T.cells
GSM972367	S01	CD4.T.cells
GSM972370	S01	CD4.T.cells
GSM972372	S01	CD4.T.cells
GSM972378	S01	CD4.T.cells
GSM972379	S01	CD4.T.cells
GSM972381	S01	CD4.T.cells
GSM972390	S01	CD4.T.cells
GSM972391	S01	CD4.T.cells
GSM972392	S01	CD4.T.cells
GSM972393	S01	CD4.T.cells
GSM972394	S01	CD4.T.cells
GSM972399	S01	CD4.T.cells
GSM972402	S01	CD4.T.cells
GSM972410	S01	CD4.T.cells
GSM972417	S01	CD4.T.cells
GSM972418	S01	CD4.T.cells
GSM972419	S01	CD4.T.cells
GSM972420	S01	CD4.T.cells
GSM972421	S01	CD4.T.cells
GSM972422	S01	CD4.T.cells
GSM972423	S01	CD4.T.cells
GSM972424	S01	CD4.T.cells
GSM972425	S01	CD4.T.cells
GSM972426	S01	CD4.T.cells
GSM972427	S01	CD4.T.cells
GSM972428	S01	CD4.T.cells
GSM972429	S01	CD4.T.cells
GSM972500	S01	CD4.T.cells
GSM972501	S01	CD4.T.cells
GSM972504	S01	CD4.T.cells
GSM972505	S01	CD4.T.cells
GSM972506	S01	CD4.T.cells
GSM972518	S01	CD4.T.cells
GSM972519	S01	CD4.T.cells
GSM437096	S02	CD4.T.cells
GSM437104	S02	CD4.T.cells
GSM437115	S02	CD4.T.cells
GSM437128	S02	CD4.T.cells
GSM437132	S02	CD4.T.cells
GSM437138	S02	CD4.T.cells
GSM437142	S02	CD4.T.cells
GSM437164	S02	CD4.T.cells
GSM437174	S02	CD4.T.cells
GSM437177	S02	CD4.T.cells
GSM437179	S02	CD4.T.cells
GSM437182	S02	CD4.T.cells
GSM437186	S02	CD4.T.cells
GSM437189	S02	CD4.T.cells
GSM437192	S02	CD4.T.cells
GSM437194	S02	CD4.T.cells
GSM437200	S02	CD4.T.cells
GSM437208	S02	CD4.T.cells
GSM437216	S02	CD4.T.cells
GSM437230	S02	CD4.T.cells
GSM437236	S02	CD4.T.cells
GSM437238	S02	CD4.T.cells
GSM437239	S02	CD4.T.cells
GSM437240	S02	CD4.T.cells
GSM437241	S02	CD4.T.cells
GSM437242	S02	CD4.T.cells
GSM437243	S02	CD4.T.cells
GSM437244	S02	CD4.T.cells
GSM437248	S02	CD4.T.cells
GSM437253	S02	CD4.T.cells
GSM437262	S02	CD4.T.cells
GSM437268	S02	CD4.T.cells
GSM437269	S02	CD4.T.cells
GSM437273	S02	CD4.T.cells
GSM437275	S02	CD4.T.cells
GSM437287	S02	CD4.T.cells
GSM437293	S02	CD4.T.cells
GSM437296	S02	CD4.T.cells
GSM437298	S02	CD4.T.cells
GSM437308	S02	CD4.T.cells
GSM437310	S02	CD4.T.cells
GSM437312	S02	CD4.T.cells
GSM734125	S02	CD4.T.cells
GSM734131	S02	CD4.T.cells
GSM734136	S02	CD4.T.cells
GSM734142	S02	CD4.T.cells
GSM734144	S02	CD4.T.cells
GSM734164	S02	CD4.T.cells
GSM734165	S02	CD4.T.cells
GSM734169	S02	CD4.T.cells
GSM950419	S02	CD4.T.cells
GSM950423	S02	CD4.T.cells
GSM950426	S02	CD4.T.cells
GSM950427	S02	CD4.T.cells
GSM950428	S02	CD4.T.cells
GSM950431	S02	CD4.T.cells
GSM950432	S02	CD4.T.cells
GSM950434	S02	CD4.T.cells
GSM950460	S02	CD4.T.cells
GSM950482	S02	CD4.T.cells
GSM950497	S02	CD4.T.cells
GSM950498	S02	CD4.T.cells
GSM950508	S02	CD4.T.cells
GSM950512	S02	CD4.T.cells
GSM950513	S02	CD4.T.cells
GSM950514	S02	CD4.T.cells
GSM950515	S02	CD4.T.cells
GSM950519	S02	CD4.T.cells
GSM950522	S02	CD4.T.cells
GSM950529	S02	CD4.T.cells
GSM972002	S02	CD4.T.cells
GSM972003	S02	CD4.T.cells
GSM972005	S02	CD4.T.cells
GSM972021	S02	CD4.T.cells
GSM972023	S02	CD4.T.cells
GSM972024	S02	CD4.T.cells
GSM972027	S02	CD4.T.cells
GSM972031	S02	CD4.T.cells
GSM972033	S02	CD4.T.cells
GSM972034	S02	CD4.T.cells
GSM972035	S02	CD4.T.cells
GSM972036	S02	CD4.T.cells
GSM972037	S02	CD4.T.cells
GSM972041	S02	CD4.T.cells
GSM972045	S02	CD4.T.cells
GSM972048	S02	CD4.T.cells
GSM972049	S02	CD4.T.cells
GSM972050	S02	CD4.T.cells
GSM972053	S02	CD4.T.cells
GSM972090	S02	CD4.T.cells
GSM972096	S02	CD4.T.cells
GSM972098	S02	CD4.T.cells
GSM972099	S02	CD4.T.cells
GSM972100	S02	CD4.T.cells
GSM972106	S02	CD4.T.cells
GSM972115	S02	CD4.T.cells
GSM972118	S02	CD4.T.cells
GSM972122	S02	CD4.T.cells
GSM972126	S02	CD4.T.cells
GSM972130	S02	CD4.T.cells
GSM972135	S02	CD4.T.cells
GSM972155	S02	CD4.T.cells
GSM972161	S02	CD4.T.cells
GSM972191	S02	CD4.T.cells
GSM972226	S02	CD4.T.cells
GSM972227	S02	CD4.T.cells
GSM972230	S02	CD4.T.cells
GSM972232	S02	CD4.T.cells
GSM972236	S02	CD4.T.cells
GSM972237	S02	CD4.T.cells
GSM972245	S02	CD4.T.cells
GSM972246	S02	CD4.T.cells
GSM972247	S02	CD4.T.cells
GSM972248	S02	CD4.T.cells
GSM972251	S02	CD4.T.cells
GSM972253	S02	CD4.T.cells
GSM972255	S02	CD4.T.cells
GSM972256	S02	CD4.T.cells
GSM972258	S02	CD4.T.cells
GSM972260	S02	CD4.T.cells
GSM972265	S02	CD4.T.cells
GSM972266	S02	CD4.T.cells
GSM972267	S02	CD4.T.cells
GSM972268	S02	CD4.T.cells
GSM972271	S02	CD4.T.cells
GSM972272	S02	CD4.T.cells
GSM972273	S02	CD4.T.cells
GSM972276	S02	CD4.T.cells
GSM972277	S02	CD4.T.cells
GSM972282	S02	CD4.T.cells
GSM972284	S02	CD4.T.cells
GSM972288	S02	CD4.T.cells
GSM972289	S02	CD4.T.cells
GSM972292	S02	CD4.T.cells
GSM972295	S02	CD4.T.cells
GSM972299	S02	CD4.T.cells
GSM972303	S02	CD4.T.cells
GSM972304	S02	CD4.T.cells
GSM972306	S02	CD4.T.cells
GSM972307	S02	CD4.T.cells
GSM972309	S02	CD4.T.cells
GSM972313	S02	CD4.T.cells
GSM972319	S02	CD4.T.cells
GSM972320	S02	CD4.T.cells
GSM972323	S02	CD4.T.cells
GSM972324	S02	CD4.T.cells
GSM972326	S02	CD4.T.cells
GSM972364	S02	CD4.T.cells
GSM972373	S02	CD4.T.cells
GSM972384	S02	CD4.T.cells
GSM972388	S02	CD4.T.cells
GSM972396	S02	CD4.T.cells
GSM972416	S02	CD4.T.cells
GSM972443	S02	CD4.T.cells
GSM972446	S02	CD4.T.cells
GSM972451	S02	CD4.T.cells
GSM972477	S02	CD4.T.cells
GSM972502	S02	CD4.T.cells
GSM972513	S02	CD4.T.cells
GSM972516	S02	CD4.T.cells
GSM437097	S01	CD8.T.cells
GSM437098	S01	CD8.T.cells
GSM437102	S01	CD8.T.cells
GSM437119	S01	CD8.T.cells
GSM437120	S01	CD8.T.cells
GSM437122	S01	CD8.T.cells
GSM437125	S01	CD8.T.cells
GSM437128	S01	CD8.T.cells
GSM437129	S01	CD8.T.cells
GSM437139	S01	CD8.T.cells
GSM437157	S01	CD8.T.cells
GSM437171	S01	CD8.T.cells
GSM437174	S01	CD8.T.cells
GSM437177	S01	CD8.T.cells
GSM437182	S01	CD8.T.cells
GSM437184	S01	CD8.T.cells
GSM437190	S01	CD8.T.cells
GSM437193	S01	CD8.T.cells
GSM437198	S01	CD8.T.cells
GSM437204	S01	CD8.T.cells
GSM437216	S01	CD8.T.cells
GSM437217	S01	CD8.T.cells
GSM437233	S01	CD8.T.cells
GSM437234	S01	CD8.T.cells
GSM437235	S01	CD8.T.cells
GSM437239	S01	CD8.T.cells
GSM437242	S01	CD8.T.cells
GSM437251	S01	CD8.T.cells
GSM437257	S01	CD8.T.cells
GSM437269	S01	CD8.T.cells
GSM437271	S01	CD8.T.cells
GSM437277	S01	CD8.T.cells
GSM437284	S01	CD8.T.cells
GSM437286	S01	CD8.T.cells
GSM437299	S01	CD8.T.cells
GSM437301	S01	CD8.T.cells
GSM437305	S01	CD8.T.cells
GSM437316	S01	CD8.T.cells
GSM734124	S01	CD8.T.cells
GSM734129	S01	CD8.T.cells
GSM734130	S01	CD8.T.cells
GSM734142	S01	CD8.T.cells
GSM734144	S01	CD8.T.cells
GSM734156	S01	CD8.T.cells
GSM734166	S01	CD8.T.cells
GSM734171	S01	CD8.T.cells
GSM950424	S01	CD8.T.cells
GSM950425	S01	CD8.T.cells
GSM950445	S01	CD8.T.cells
GSM950449	S01	CD8.T.cells
GSM950450	S01	CD8.T.cells
GSM950453	S01	CD8.T.cells
GSM950456	S01	CD8.T.cells
GSM950458	S01	CD8.T.cells
GSM950461	S01	CD8.T.cells
GSM950465	S01	CD8.T.cells
GSM950466	S01	CD8.T.cells
GSM950467	S01	CD8.T.cells
GSM950468	S01	CD8.T.cells
GSM950470	S01	CD8.T.cells
GSM950471	S01	CD8.T.cells
GSM950473	S01	CD8.T.cells
GSM950475	S01	CD8.T.cells
GSM950476	S01	CD8.T.cells
GSM950477	S01	CD8.T.cells
GSM950478	S01	CD8.T.cells
GSM950479	S01	CD8.T.cells
GSM950480	S01	CD8.T.cells
GSM950484	S01	CD8.T.cells
GSM950485	S01	CD8.T.cells
GSM950486	S01	CD8.T.cells
GSM950487	S01	CD8.T.cells
GSM950488	S01	CD8.T.cells
GSM950489	S01	CD8.T.cells
GSM950490	S01	CD8.T.cells
GSM950491	S01	CD8.T.cells
GSM950492	S01	CD8.T.cells
GSM950493	S01	CD8.T.cells
GSM950494	S01	CD8.T.cells
GSM950495	S01	CD8.T.cells
GSM950496	S01	CD8.T.cells
GSM950499	S01	CD8.T.cells
GSM950501	S01	CD8.T.cells
GSM950503	S01	CD8.T.cells
GSM950504	S01	CD8.T.cells
GSM950505	S01	CD8.T.cells
GSM950506	S01	CD8.T.cells
GSM950507	S01	CD8.T.cells
GSM1681356	S01	CD8.T.cells
GSM1681360	S01	CD8.T.cells
GSM1681361	S01	CD8.T.cells
GSM1681362	S01	CD8.T.cells
GSM971957	S01	CD8.T.cells
GSM971958	S01	CD8.T.cells
GSM971960	S01	CD8.T.cells
GSM971961	S01	CD8.T.cells
GSM971964	S01	CD8.T.cells
GSM971966	S01	CD8.T.cells
GSM971967	S01	CD8.T.cells
GSM971968	S01	CD8.T.cells
GSM971977	S01	CD8.T.cells
GSM971978	S01	CD8.T.cells
GSM971979	S01	CD8.T.cells
GSM971983	S01	CD8.T.cells
GSM971987	S01	CD8.T.cells
GSM971990	S01	CD8.T.cells
GSM971991	S01	CD8.T.cells
GSM971994	S01	CD8.T.cells
GSM971998	S01	CD8.T.cells
GSM971999	S01	CD8.T.cells
GSM972001	S01	CD8.T.cells
GSM972006	S01	CD8.T.cells
GSM972010	S01	CD8.T.cells
GSM972013	S01	CD8.T.cells
GSM972014	S01	CD8.T.cells
GSM972015	S01	CD8.T.cells
GSM972016	S01	CD8.T.cells
GSM972018	S01	CD8.T.cells
GSM972019	S01	CD8.T.cells
GSM972020	S01	CD8.T.cells
GSM972021	S01	CD8.T.cells
GSM972022	S01	CD8.T.cells
GSM972023	S01	CD8.T.cells
GSM972024	S01	CD8.T.cells
GSM972025	S01	CD8.T.cells
GSM972031	S01	CD8.T.cells
GSM972032	S01	CD8.T.cells
GSM972040	S01	CD8.T.cells
GSM972043	S01	CD8.T.cells
GSM972047	S01	CD8.T.cells
GSM972051	S01	CD8.T.cells
GSM972052	S01	CD8.T.cells
GSM972054	S01	CD8.T.cells
GSM972063	S01	CD8.T.cells
GSM972065	S01	CD8.T.cells
GSM972067	S01	CD8.T.cells
GSM972070	S01	CD8.T.cells
GSM972071	S01	CD8.T.cells
GSM972088	S01	CD8.T.cells
GSM972092	S01	CD8.T.cells
GSM972093	S01	CD8.T.cells
GSM972094	S01	CD8.T.cells
GSM972095	S01	CD8.T.cells
GSM972104	S01	CD8.T.cells
GSM972108	S01	CD8.T.cells
GSM972120	S01	CD8.T.cells
GSM972132	S01	CD8.T.cells
GSM972134	S01	CD8.T.cells
GSM972141	S01	CD8.T.cells
GSM972142	S01	CD8.T.cells
GSM972147	S01	CD8.T.cells
GSM972148	S01	CD8.T.cells
GSM972153	S01	CD8.T.cells
GSM972164	S01	CD8.T.cells
GSM972165	S01	CD8.T.cells
GSM972202	S01	CD8.T.cells
GSM972203	S01	CD8.T.cells
GSM972204	S01	CD8.T.cells
GSM972208	S01	CD8.T.cells
GSM972213	S01	CD8.T.cells
GSM972229	S01	CD8.T.cells
GSM972242	S01	CD8.T.cells
GSM972252	S01	CD8.T.cells
GSM972264	S01	CD8.T.cells
GSM972278	S01	CD8.T.cells
GSM972279	S01	CD8.T.cells
GSM972294	S01	CD8.T.cells
GSM972308	S01	CD8.T.cells
GSM972310	S01	CD8.T.cells
GSM972315	S01	CD8.T.cells
GSM972321	S01	CD8.T.cells
GSM972322	S01	CD8.T.cells
GSM972328	S01	CD8.T.cells
GSM972329	S01	CD8.T.cells
GSM972330	S01	CD8.T.cells
GSM972331	S01	CD8.T.cells
GSM972339	S01	CD8.T.cells
GSM972341	S01	CD8.T.cells
GSM972345	S01	CD8.T.cells
GSM972347	S01	CD8.T.cells
GSM972348	S01	CD8.T.cells
GSM972349	S01	CD8.T.cells
GSM972350	S01	CD8.T.cells
GSM972352	S01	CD8.T.cells
GSM972355	S01	CD8.T.cells
GSM972358	S01	CD8.T.cells
GSM972371	S01	CD8.T.cells
GSM972372	S01	CD8.T.cells
GSM972374	S01	CD8.T.cells
GSM972375	S01	CD8.T.cells
GSM972376	S01	CD8.T.cells
GSM972377	S01	CD8.T.cells
GSM972387	S01	CD8.T.cells
GSM972389	S01	CD8.T.cells
GSM972398	S01	CD8.T.cells
GSM972404	S01	CD8.T.cells
GSM972411	S01	CD8.T.cells
GSM972445	S01	CD8.T.cells
GSM972454	S01	CD8.T.cells
GSM972461	S01	CD8.T.cells
GSM972464	S01	CD8.T.cells
GSM972467	S01	CD8.T.cells
GSM972468	S01	CD8.T.cells
GSM972471	S01	CD8.T.cells
GSM972473	S01	CD8.T.cells
GSM972474	S01	CD8.T.cells
GSM972479	S01	CD8.T.cells
GSM972484	S01	CD8.T.cells
GSM972485	S01	CD8.T.cells
GSM972486	S01	CD8.T.cells
GSM972488	S01	CD8.T.cells
GSM972492	S01	CD8.T.cells
GSM972493	S01	CD8.T.cells
GSM972494	S01	CD8.T.cells
GSM972495	S01	CD8.T.cells
GSM972508	S01	CD8.T.cells
GSM972509	S01	CD8.T.cells
GSM972510	S01	CD8.T.cells
GSM972511	S01	CD8.T.cells
GSM972512	S01	CD8.T.cells
GSM972514	S01	CD8.T.cells
GSM972515	S01	CD8.T.cells
GSM972517	S01	CD8.T.cells
GSM437100	S02	CD8.T.cells
GSM437109	S02	CD8.T.cells
GSM437126	S02	CD8.T.cells
GSM437133	S02	CD8.T.cells
GSM437143	S02	CD8.T.cells
GSM437145	S02	CD8.T.cells
GSM437161	S02	CD8.T.cells
GSM437167	S02	CD8.T.cells
GSM437175	S02	CD8.T.cells
GSM437178	S02	CD8.T.cells
GSM437181	S02	CD8.T.cells
GSM437199	S02	CD8.T.cells
GSM437201	S02	CD8.T.cells
GSM437203	S02	CD8.T.cells
GSM437209	S02	CD8.T.cells
GSM437211	S02	CD8.T.cells
GSM437212	S02	CD8.T.cells
GSM437222	S02	CD8.T.cells
GSM437223	S02	CD8.T.cells
GSM437225	S02	CD8.T.cells
GSM437226	S02	CD8.T.cells
GSM437250	S02	CD8.T.cells
GSM437254	S02	CD8.T.cells
GSM437281	S02	CD8.T.cells
GSM437294	S02	CD8.T.cells
GSM437297	S02	CD8.T.cells
GSM437306	S02	CD8.T.cells
GSM437307	S02	CD8.T.cells
GSM437309	S02	CD8.T.cells
GSM437313	S02	CD8.T.cells
GSM437315	S02	CD8.T.cells
GSM437317	S02	CD8.T.cells
GSM437318	S02	CD8.T.cells
GSM734113	S02	CD8.T.cells
GSM734114	S02	CD8.T.cells
GSM734122	S02	CD8.T.cells
GSM734128	S02	CD8.T.cells
GSM734143	S02	CD8.T.cells
GSM734148	S02	CD8.T.cells
GSM734163	S02	CD8.T.cells
GSM950446	S02	CD8.T.cells
GSM950447	S02	CD8.T.cells
GSM950451	S02	CD8.T.cells
GSM950455	S02	CD8.T.cells
GSM950457	S02	CD8.T.cells
GSM950459	S02	CD8.T.cells
GSM950462	S02	CD8.T.cells
GSM950464	S02	CD8.T.cells
GSM950481	S02	CD8.T.cells
GSM950483	S02	CD8.T.cells
GSM950500	S02	CD8.T.cells
GSM950521	S02	CD8.T.cells
GSM950532	S02	CD8.T.cells
GSM1681359	S02	CD8.T.cells
GSM971962	S02	CD8.T.cells
GSM971963	S02	CD8.T.cells
GSM971969	S02	CD8.T.cells
GSM971971	S02	CD8.T.cells
GSM971980	S02	CD8.T.cells
GSM971981	S02	CD8.T.cells
GSM971982	S02	CD8.T.cells
GSM971984	S02	CD8.T.cells
GSM971993	S02	CD8.T.cells
GSM971996	S02	CD8.T.cells
GSM971997	S02	CD8.T.cells
GSM972007	S02	CD8.T.cells
GSM972008	S02	CD8.T.cells
GSM972011	S02	CD8.T.cells
GSM972026	S02	CD8.T.cells
GSM972039	S02	CD8.T.cells
GSM972046	S02	CD8.T.cells
GSM972055	S02	CD8.T.cells
GSM972058	S02	CD8.T.cells
GSM972064	S02	CD8.T.cells
GSM972068	S02	CD8.T.cells
GSM972072	S02	CD8.T.cells
GSM972073	S02	CD8.T.cells
GSM972076	S02	CD8.T.cells
GSM972077	S02	CD8.T.cells
GSM972079	S02	CD8.T.cells
GSM972082	S02	CD8.T.cells
GSM972084	S02	CD8.T.cells
GSM972089	S02	CD8.T.cells
GSM972102	S02	CD8.T.cells
GSM972103	S02	CD8.T.cells
GSM972112	S02	CD8.T.cells
GSM972113	S02	CD8.T.cells
GSM972117	S02	CD8.T.cells
GSM972131	S02	CD8.T.cells
GSM972158	S02	CD8.T.cells
GSM972171	S02	CD8.T.cells
GSM972179	S02	CD8.T.cells
GSM972180	S02	CD8.T.cells
GSM972181	S02	CD8.T.cells
GSM972186	S02	CD8.T.cells
GSM972187	S02	CD8.T.cells
GSM972189	S02	CD8.T.cells
GSM972192	S02	CD8.T.cells
GSM972205	S02	CD8.T.cells
GSM972209	S02	CD8.T.cells
GSM972220	S02	CD8.T.cells
GSM972262	S02	CD8.T.cells
GSM972274	S02	CD8.T.cells
GSM972275	S02	CD8.T.cells
GSM972283	S02	CD8.T.cells
GSM972287	S02	CD8.T.cells
GSM972305	S02	CD8.T.cells
GSM972314	S02	CD8.T.cells
GSM972327	S02	CD8.T.cells
GSM972334	S02	CD8.T.cells
GSM972337	S02	CD8.T.cells
GSM972353	S02	CD8.T.cells
GSM972359	S02	CD8.T.cells
GSM972361	S02	CD8.T.cells
GSM972365	S02	CD8.T.cells
GSM972369	S02	CD8.T.cells
GSM972380	S02	CD8.T.cells
GSM972401	S02	CD8.T.cells
GSM972406	S02	CD8.T.cells
GSM972409	S02	CD8.T.cells
GSM972413	S02	CD8.T.cells
GSM972420	S02	CD8.T.cells
GSM972422	S02	CD8.T.cells
GSM972430	S02	CD8.T.cells
GSM972431	S02	CD8.T.cells
GSM972433	S02	CD8.T.cells
GSM972438	S02	CD8.T.cells
GSM972440	S02	CD8.T.cells
GSM972442	S02	CD8.T.cells
GSM972444	S02	CD8.T.cells
GSM972452	S02	CD8.T.cells
GSM972455	S02	CD8.T.cells
GSM972458	S02	CD8.T.cells
GSM972470	S02	CD8.T.cells
GSM972496	S02	CD8.T.cells
GSM972499	S02	CD8.T.cells
GSM972503	S02	CD8.T.cells
GSM972521	S02	CD8.T.cells
GSM972522	S02	CD8.T.cells
GSM437097	S01	Dendritic.cells
GSM437105	S01	Dendritic.cells
GSM437106	S01	Dendritic.cells
GSM437120	S01	Dendritic.cells
GSM437123	S01	Dendritic.cells
GSM437146	S01	Dendritic.cells
GSM437149	S01	Dendritic.cells
GSM437162	S01	Dendritic.cells
GSM437181	S01	Dendritic.cells
GSM437187	S01	Dendritic.cells
GSM437208	S01	Dendritic.cells
GSM437215	S01	Dendritic.cells
GSM437216	S01	Dendritic.cells
GSM437218	S01	Dendritic.cells
GSM437251	S01	Dendritic.cells
GSM437259	S01	Dendritic.cells
GSM437274	S01	Dendritic.cells
GSM437283	S01	Dendritic.cells
GSM437304	S01	Dendritic.cells
GSM437306	S01	Dendritic.cells
GSM437320	S01	Dendritic.cells
GSM734137	S01	Dendritic.cells
GSM734157	S01	Dendritic.cells
GSM734162	S01	Dendritic.cells
GSM734167	S01	Dendritic.cells
GSM734169	S01	Dendritic.cells
GSM734173	S01	Dendritic.cells
GSM950414	S01	Dendritic.cells
GSM950438	S01	Dendritic.cells
GSM950441	S01	Dendritic.cells
GSM950486	S01	Dendritic.cells
GSM950489	S01	Dendritic.cells
GSM950490	S01	Dendritic.cells
GSM950494	S01	Dendritic.cells
GSM950531	S01	Dendritic.cells
GSM1681353	S01	Dendritic.cells
GSM1681354	S01	Dendritic.cells
GSM1681355	S01	Dendritic.cells
GSM1681356	S01	Dendritic.cells
GSM1681357	S01	Dendritic.cells
GSM1681358	S01	Dendritic.cells
GSM1681359	S01	Dendritic.cells
GSM1681360	S01	Dendritic.cells
GSM1681361	S01	Dendritic.cells
GSM1681362	S01	Dendritic.cells
GSM1681363	S01	Dendritic.cells
GSM1681364	S01	Dendritic.cells
GSM1681365	S01	Dendritic.cells
GSM1681366	S01	Dendritic.cells
GSM1681367	S01	Dendritic.cells
GSM1681368	S01	Dendritic.cells
GSM1681369	S01	Dendritic.cells
GSM1681370	S01	Dendritic.cells
GSM1681371	S01	Dendritic.cells
GSM971990	S01	Dendritic.cells
GSM971995	S01	Dendritic.cells
GSM971998	S01	Dendritic.cells
GSM972009	S01	Dendritic.cells
GSM972020	S01	Dendritic.cells
GSM972070	S01	Dendritic.cells
GSM972088	S01	Dendritic.cells
GSM972101	S01	Dendritic.cells
GSM972102	S01	Dendritic.cells
GSM972115	S01	Dendritic.cells
GSM972116	S01	Dendritic.cells
GSM972117	S01	Dendritic.cells
GSM972124	S01	Dendritic.cells
GSM972125	S01	Dendritic.cells
GSM972129	S01	Dendritic.cells
GSM972133	S01	Dendritic.cells
GSM972145	S01	Dendritic.cells
GSM972163	S01	Dendritic.cells
GSM972301	S01	Dendritic.cells
GSM972305	S01	Dendritic.cells
GSM972306	S01	Dendritic.cells
GSM972311	S01	Dendritic.cells
GSM972321	S01	Dendritic.cells
GSM972327	S01	Dendritic.cells
GSM972329	S01	Dendritic.cells
GSM972337	S01	Dendritic.cells
GSM972357	S01	Dendritic.cells
GSM972359	S01	Dendritic.cells
GSM972366	S01	Dendritic.cells
GSM972374	S01	Dendritic.cells
GSM972400	S01	Dendritic.cells
GSM972471	S01	Dendritic.cells
GSM972478	S01	Dendritic.cells
GSM972487	S01	Dendritic.cells
GSM972498	S01	Dendritic.cells
GSM972503	S01	Dendritic.cells
GSM437104	S02	Dendritic.cells
GSM437118	S02	Dendritic.cells
GSM437126	S02	Dendritic.cells
GSM437130	S02	Dendritic.cells
GSM437133	S02	Dendritic.cells
GSM437143	S02	Dendritic.cells
GSM437156	S02	Dendritic.cells
GSM437209	S02	Dendritic.cells
GSM437212	S02	Dendritic.cells
GSM437257	S02	Dendritic.cells
GSM437294	S02	Dendritic.cells
GSM437307	S02	Dendritic.cells
GSM437313	S02	Dendritic.cells
GSM734114	S02	Dendritic.cells
GSM734145	S02	Dendritic.cells
GSM734147	S02	Dendritic.cells
GSM734148	S02	Dendritic.cells
GSM950451	S02	Dendritic.cells
GSM950459	S02	Dendritic.cells
GSM950500	S02	Dendritic.cells
GSM950517	S02	Dendritic.cells
GSM950532	S02	Dendritic.cells
GSM971969	S02	Dendritic.cells
GSM971980	S02	Dendritic.cells
GSM971988	S02	Dendritic.cells
GSM972018	S02	Dendritic.cells
GSM972038	S02	Dendritic.cells
GSM972042	S02	Dendritic.cells
GSM972072	S02	Dendritic.cells
GSM972120	S02	Dendritic.cells
GSM972126	S02	Dendritic.cells
GSM972147	S02	Dendritic.cells
GSM972171	S02	Dendritic.cells
GSM972180	S02	Dendritic.cells
GSM972192	S02	Dendritic.cells
GSM972195	S02	Dendritic.cells
GSM972214	S02	Dendritic.cells
GSM972215	S02	Dendritic.cells
GSM972220	S02	Dendritic.cells
GSM972224	S02	Dendritic.cells
GSM972262	S02	Dendritic.cells
GSM972266	S02	Dendritic.cells
GSM972274	S02	Dendritic.cells
GSM972294	S02	Dendritic.cells
GSM972314	S02	Dendritic.cells
GSM972319	S02	Dendritic.cells
GSM972334	S02	Dendritic.cells
GSM972341	S02	Dendritic.cells
GSM972353	S02	Dendritic.cells
GSM972354	S02	Dendritic.cells
GSM972420	S02	Dendritic.cells
GSM972445	S02	Dendritic.cells
GSM972452	S02	Dendritic.cells
GSM972474	S02	Dendritic.cells
GSM972479	S02	Dendritic.cells
GSM972494	S02	Dendritic.cells
GSM972499	S02	Dendritic.cells
GSM972507	S02	Dendritic.cells
GSM437108	S03	Dendritic.cells
GSM437114	S03	Dendritic.cells
GSM437124	S03	Dendritic.cells
GSM437125	S03	Dendritic.cells
GSM437147	S03	Dendritic.cells
GSM437158	S03	Dendritic.cells
GSM437167	S03	Dendritic.cells
GSM437174	S03	Dendritic.cells
GSM437184	S03	Dendritic.cells
GSM437196	S03	Dendritic.cells
GSM437197	S03	Dendritic.cells
GSM437200	S03	Dendritic.cells
GSM437202	S03	Dendritic.cells
GSM437210	S03	Dendritic.cells
GSM437224	S03	Dendritic.cells
GSM437227	S03	Dendritic.cells
GSM437239	S03	Dendritic.cells
GSM437253	S03	Dendritic.cells
GSM437271	S03	Dendritic.cells
GSM437288	S03	Dendritic.cells
GSM437293	S03	Dendritic.cells
GSM437303	S03	Dendritic.cells
GSM437308	S03	Dendritic.cells
GSM437309	S03	Dendritic.cells
GSM437317	S03	Dendritic.cells
GSM437318	S03	Dendritic.cells
GSM437319	S03	Dendritic.cells
GSM734123	S03	Dendritic.cells
GSM734124	S03	Dendritic.cells
GSM734129	S03	Dendritic.cells
GSM734130	S03	Dendritic.cells
GSM734136	S03	Dendritic.cells
GSM734143	S03	Dendritic.cells
GSM734149	S03	Dendritic.cells
GSM734160	S03	Dendritic.cells
GSM734172	S03	Dendritic.cells
GSM734174	S03	Dendritic.cells
GSM950430	S03	Dendritic.cells
GSM950447	S03	Dendritic.cells
GSM950449	S03	Dendritic.cells
GSM950452	S03	Dendritic.cells
GSM950455	S03	Dendritic.cells
GSM950457	S03	Dendritic.cells
GSM950461	S03	Dendritic.cells
GSM950464	S03	Dendritic.cells
GSM950468	S03	Dendritic.cells
GSM950469	S03	Dendritic.cells
GSM950475	S03	Dendritic.cells
GSM950476	S03	Dendritic.cells
GSM950483	S03	Dendritic.cells
GSM950496	S03	Dendritic.cells
GSM950502	S03	Dendritic.cells
GSM971967	S03	Dendritic.cells
GSM971973	S03	Dendritic.cells
GSM971979	S03	Dendritic.cells
GSM971982	S03	Dendritic.cells
GSM971989	S03	Dendritic.cells
GSM972008	S03	Dendritic.cells
GSM972015	S03	Dendritic.cells
GSM972019	S03	Dendritic.cells
GSM972026	S03	Dendritic.cells
GSM972037	S03	Dendritic.cells
GSM972047	S03	Dendritic.cells
GSM972056	S03	Dendritic.cells
GSM972067	S03	Dendritic.cells
GSM972080	S03	Dendritic.cells
GSM972091	S03	Dendritic.cells
GSM972097	S03	Dendritic.cells
GSM972107	S03	Dendritic.cells
GSM972110	S03	Dendritic.cells
GSM972118	S03	Dendritic.cells
GSM972168	S03	Dendritic.cells
GSM972184	S03	Dendritic.cells
GSM972240	S03	Dendritic.cells
GSM972251	S03	Dendritic.cells
GSM972261	S03	Dendritic.cells
GSM972270	S03	Dendritic.cells
GSM972275	S03	Dendritic.cells
GSM972276	S03	Dendritic.cells
GSM972283	S03	Dendritic.cells
GSM972285	S03	Dendritic.cells
GSM972292	S03	Dendritic.cells
GSM972298	S03	Dendritic.cells
GSM972315	S03	Dendritic.cells
GSM972325	S03	Dendritic.cells
GSM972332	S03	Dendritic.cells
GSM972349	S03	Dendritic.cells
GSM972365	S03	Dendritic.cells
GSM972430	S03	Dendritic.cells
GSM972444	S03	Dendritic.cells
GSM972447	S03	Dendritic.cells
GSM972448	S03	Dendritic.cells
GSM972455	S03	Dendritic.cells
GSM972459	S03	Dendritic.cells
GSM972466	S03	Dendritic.cells
GSM972473	S03	Dendritic.cells
GSM972477	S03	Dendritic.cells
GSM437102	S04	Dendritic.cells
GSM437109	S04	Dendritic.cells
GSM437116	S04	Dendritic.cells
GSM437141	S04	Dendritic.cells
GSM437145	S04	Dendritic.cells
GSM437152	S04	Dendritic.cells
GSM437157	S04	Dendritic.cells
GSM437161	S04	Dendritic.cells
GSM437171	S04	Dendritic.cells
GSM437178	S04	Dendritic.cells
GSM437199	S04	Dendritic.cells
GSM437201	S04	Dendritic.cells
GSM437203	S04	Dendritic.cells
GSM437204	S04	Dendritic.cells
GSM437211	S04	Dendritic.cells
GSM437222	S04	Dendritic.cells
GSM437223	S04	Dendritic.cells
GSM437225	S04	Dendritic.cells
GSM437226	S04	Dendritic.cells
GSM437254	S04	Dendritic.cells
GSM437260	S04	Dendritic.cells
GSM437281	S04	Dendritic.cells
GSM437297	S04	Dendritic.cells
GSM437299	S04	Dendritic.cells
GSM437315	S04	Dendritic.cells
GSM437321	S04	Dendritic.cells
GSM734128	S04	Dendritic.cells
GSM734151	S04	Dendritic.cells
GSM734152	S04	Dendritic.cells
GSM734156	S04	Dendritic.cells
GSM734163	S04	Dendritic.cells
GSM950420	S04	Dendritic.cells
GSM950422	S04	Dendritic.cells
GSM950446	S04	Dendritic.cells
GSM950465	S04	Dendritic.cells
GSM950481	S04	Dendritic.cells
GSM950492	S04	Dendritic.cells
GSM950495	S04	Dendritic.cells
GSM950503	S04	Dendritic.cells
GSM950521	S04	Dendritic.cells
GSM971961	S04	Dendritic.cells
GSM971962	S04	Dendritic.cells
GSM971963	S04	Dendritic.cells
GSM971968	S04	Dendritic.cells
GSM971971	S04	Dendritic.cells
GSM971977	S04	Dendritic.cells
GSM971981	S04	Dendritic.cells
GSM971983	S04	Dendritic.cells
GSM971984	S04	Dendritic.cells
GSM971987	S04	Dendritic.cells
GSM971996	S04	Dendritic.cells
GSM971997	S04	Dendritic.cells
GSM971999	S04	Dendritic.cells
GSM972007	S04	Dendritic.cells
GSM972011	S04	Dendritic.cells
GSM972046	S04	Dendritic.cells
GSM972058	S04	Dendritic.cells
GSM972059	S04	Dendritic.cells
GSM972060	S04	Dendritic.cells
GSM972064	S04	Dendritic.cells
GSM972068	S04	Dendritic.cells
GSM972073	S04	Dendritic.cells
GSM972075	S04	Dendritic.cells
GSM972076	S04	Dendritic.cells
GSM972077	S04	Dendritic.cells
GSM972084	S04	Dendritic.cells
GSM972089	S04	Dendritic.cells
GSM972092	S04	Dendritic.cells
GSM972104	S04	Dendritic.cells
GSM972112	S04	Dendritic.cells
GSM972140	S04	Dendritic.cells
GSM972158	S04	Dendritic.cells
GSM972187	S04	Dendritic.cells
GSM972189	S04	Dendritic.cells
GSM972201	S04	Dendritic.cells
GSM972203	S04	Dendritic.cells
GSM972204	S04	Dendritic.cells
GSM972205	S04	Dendritic.cells
GSM972208	S04	Dendritic.cells
GSM972209	S04	Dendritic.cells
GSM972239	S04	Dendritic.cells
GSM972263	S04	Dendritic.cells
GSM972308	S04	Dendritic.cells
GSM972361	S04	Dendritic.cells
GSM972369	S04	Dendritic.cells
GSM972385	S04	Dendritic.cells
GSM972401	S04	Dendritic.cells
GSM972406	S04	Dendritic.cells
GSM972409	S04	Dendritic.cells
GSM972413	S04	Dendritic.cells
GSM972431	S04	Dendritic.cells
GSM972433	S04	Dendritic.cells
GSM972437	S04	Dendritic.cells
GSM972438	S04	Dendritic.cells
GSM972440	S04	Dendritic.cells
GSM972441	S04	Dendritic.cells
GSM972442	S04	Dendritic.cells
GSM972470	S04	Dendritic.cells
GSM972496	S04	Dendritic.cells
GSM972520	S04	Dendritic.cells
GSM972521	S04	Dendritic.cells
GSM972522	S04	Dendritic.cells
GSM437120	S01	Endothelial.cells
GSM437144	S01	Endothelial.cells
GSM437157	S01	Endothelial.cells
GSM437173	S01	Endothelial.cells
GSM437198	S01	Endothelial.cells
GSM437199	S01	Endothelial.cells
GSM437204	S01	Endothelial.cells
GSM437225	S01	Endothelial.cells
GSM437250	S01	Endothelial.cells
GSM437251	S01	Endothelial.cells
GSM437257	S01	Endothelial.cells
GSM437293	S01	Endothelial.cells
GSM437304	S01	Endothelial.cells
GSM437305	S01	Endothelial.cells
GSM437306	S01	Endothelial.cells
GSM437315	S01	Endothelial.cells
GSM734113	S01	Endothelial.cells
GSM734134	S01	Endothelial.cells
GSM734146	S01	Endothelial.cells
GSM734152	S01	Endothelial.cells
GSM734160	S01	Endothelial.cells
GSM950422	S01	Endothelial.cells
GSM950446	S01	Endothelial.cells
GSM950452	S01	Endothelial.cells
GSM950462	S01	Endothelial.cells
GSM950463	S01	Endothelial.cells
GSM950466	S01	Endothelial.cells
GSM950473	S01	Endothelial.cells
GSM950486	S01	Endothelial.cells
GSM950489	S01	Endothelial.cells
GSM950492	S01	Endothelial.cells
GSM950494	S01	Endothelial.cells
GSM950507	S01	Endothelial.cells
GSM1681354	S01	Endothelial.cells
GSM1681356	S01	Endothelial.cells
GSM971957	S01	Endothelial.cells
GSM971958	S01	Endothelial.cells
GSM971962	S01	Endothelial.cells
GSM971987	S01	Endothelial.cells
GSM972007	S01	Endothelial.cells
GSM972010	S01	Endothelial.cells
GSM972019	S01	Endothelial.cells
GSM972021	S01	Endothelial.cells
GSM972023	S01	Endothelial.cells
GSM972026	S01	Endothelial.cells
GSM972029	S01	Endothelial.cells
GSM972030	S01	Endothelial.cells
GSM972039	S01	Endothelial.cells
GSM972051	S01	Endothelial.cells
GSM972054	S01	Endothelial.cells
GSM972076	S01	Endothelial.cells
GSM972084	S01	Endothelial.cells
GSM972086	S01	Endothelial.cells
GSM972088	S01	Endothelial.cells
GSM972089	S01	Endothelial.cells
GSM972097	S01	Endothelial.cells
GSM972104	S01	Endothelial.cells
GSM972116	S01	Endothelial.cells
GSM972125	S01	Endothelial.cells
GSM972127	S01	Endothelial.cells
GSM972132	S01	Endothelial.cells
GSM972186	S01	Endothelial.cells
GSM972210	S01	Endothelial.cells
GSM972234	S01	Endothelial.cells
GSM972345	S01	Endothelial.cells
GSM972359	S01	Endothelial.cells
GSM972375	S01	Endothelial.cells
GSM972377	S01	Endothelial.cells
GSM972380	S01	Endothelial.cells
GSM972384	S01	Endothelial.cells
GSM972385	S01	Endothelial.cells
GSM972404	S01	Endothelial.cells
GSM972417	S01	Endothelial.cells
GSM972421	S01	Endothelial.cells
GSM972433	S01	Endothelial.cells
GSM972439	S01	Endothelial.cells
GSM972464	S01	Endothelial.cells
GSM972467	S01	Endothelial.cells
GSM972476	S01	Endothelial.cells
GSM972482	S01	Endothelial.cells
GSM972493	S01	Endothelial.cells
GSM972503	S01	Endothelial.cells
GSM972521	S01	Endothelial.cells
GSM437110	S02	Endothelial.cells
GSM437111	S02	Endothelial.cells
GSM437112	S02	Endothelial.cells
GSM437113	S02	Endothelial.cells
GSM437115	S02	Endothelial.cells
GSM437116	S02	Endothelial.cells
GSM437118	S02	Endothelial.cells
GSM437127	S02	Endothelial.cells
GSM437131	S02	Endothelial.cells
GSM437134	S02	Endothelial.cells
GSM437150	S02	Endothelial.cells
GSM437152	S02	Endothelial.cells
GSM437153	S02	Endothelial.cells
GSM437154	S02	Endothelial.cells
GSM437163	S02	Endothelial.cells
GSM437164	S02	Endothelial.cells
GSM437165	S02	Endothelial.cells
GSM437166	S02	Endothelial.cells
GSM437169	S02	Endothelial.cells
GSM437205	S02	Endothelial.cells
GSM437215	S02	Endothelial.cells
GSM437220	S02	Endothelial.cells
GSM437229	S02	Endothelial.cells
GSM437230	S02	Endothelial.cells
GSM437232	S02	Endothelial.cells
GSM437252	S02	Endothelial.cells
GSM437254	S02	Endothelial.cells
GSM437256	S02	Endothelial.cells
GSM437258	S02	Endothelial.cells
GSM437261	S02	Endothelial.cells
GSM437262	S02	Endothelial.cells
GSM437266	S02	Endothelial.cells
GSM437268	S02	Endothelial.cells
GSM437272	S02	Endothelial.cells
GSM437278	S02	Endothelial.cells
GSM437285	S02	Endothelial.cells
GSM437296	S02	Endothelial.cells
GSM437311	S02	Endothelial.cells
GSM437314	S02	Endothelial.cells
GSM734115	S02	Endothelial.cells
GSM734116	S02	Endothelial.cells
GSM734117	S02	Endothelial.cells
GSM734135	S02	Endothelial.cells
GSM734139	S02	Endothelial.cells
GSM734145	S02	Endothelial.cells
GSM734148	S02	Endothelial.cells
GSM734150	S02	Endothelial.cells
GSM734151	S02	Endothelial.cells
GSM734158	S02	Endothelial.cells
GSM734164	S02	Endothelial.cells
GSM950411	S02	Endothelial.cells
GSM950413	S02	Endothelial.cells
GSM950414	S02	Endothelial.cells
GSM950417	S02	Endothelial.cells
GSM950421	S02	Endothelial.cells
GSM950430	S02	Endothelial.cells
GSM950435	S02	Endothelial.cells
GSM950437	S02	Endothelial.cells
GSM950440	S02	Endothelial.cells
GSM950443	S02	Endothelial.cells
GSM950444	S02	Endothelial.cells
GSM950464	S02	Endothelial.cells
GSM950469	S02	Endothelial.cells
GSM950509	S02	Endothelial.cells
GSM950510	S02	Endothelial.cells
GSM950511	S02	Endothelial.cells
GSM950520	S02	Endothelial.cells
GSM950524	S02	Endothelial.cells
GSM950528	S02	Endothelial.cells
GSM950532	S02	Endothelial.cells
GSM971986	S02	Endothelial.cells
GSM972046	S02	Endothelial.cells
GSM972055	S02	Endothelial.cells
GSM972056	S02	Endothelial.cells
GSM972057	S02	Endothelial.cells
GSM972059	S02	Endothelial.cells
GSM972061	S02	Endothelial.cells
GSM972077	S02	Endothelial.cells
GSM972079	S02	Endothelial.cells
GSM972105	S02	Endothelial.cells
GSM972107	S02	Endothelial.cells
GSM972111	S02	Endothelial.cells
GSM972149	S02	Endothelial.cells
GSM972172	S02	Endothelial.cells
GSM972173	S02	Endothelial.cells
GSM972174	S02	Endothelial.cells
GSM972175	S02	Endothelial.cells
GSM972176	S02	Endothelial.cells
GSM972177	S02	Endothelial.cells
GSM972178	S02	Endothelial.cells
GSM972179	S02	Endothelial.cells
GSM972180	S02	Endothelial.cells
GSM972182	S02	Endothelial.cells
GSM972183	S02	Endothelial.cells
GSM972185	S02	Endothelial.cells
GSM972188	S02	Endothelial.cells
GSM972190	S02	Endothelial.cells
GSM972192	S02	Endothelial.cells
GSM972193	S02	Endothelial.cells
GSM972194	S02	Endothelial.cells
GSM972195	S02	Endothelial.cells
GSM972197	S02	Endothelial.cells
GSM972199	S02	Endothelial.cells
GSM972203	S02	Endothelial.cells
GSM972216	S02	Endothelial.cells
GSM972244	S02	Endothelial.cells
GSM972311	S02	Endothelial.cells
GSM972390	S02	Endothelial.cells
GSM972391	S02	Endothelial.cells
GSM972392	S02	Endothelial.cells
GSM972393	S02	Endothelial.cells
GSM972394	S02	Endothelial.cells
GSM972397	S02	Endothelial.cells
GSM972399	S02	Endothelial.cells
GSM972416	S02	Endothelial.cells
GSM972419	S02	Endothelial.cells
GSM972420	S02	Endothelial.cells
GSM972422	S02	Endothelial.cells
GSM972424	S02	Endothelial.cells
GSM972425	S02	Endothelial.cells
GSM972426	S02	Endothelial.cells
GSM972427	S02	Endothelial.cells
GSM972428	S02	Endothelial.cells
GSM972429	S02	Endothelial.cells
GSM972500	S02	Endothelial.cells
GSM972501	S02	Endothelial.cells
GSM972504	S02	Endothelial.cells
GSM972505	S02	Endothelial.cells
GSM972506	S02	Endothelial.cells
GSM972518	S02	Endothelial.cells
GSM972519	S02	Endothelial.cells
GSM972522	S02	Endothelial.cells
GSM437123	S03	Endothelial.cells
GSM437155	S03	Endothelial.cells
GSM437162	S03	Endothelial.cells
GSM437187	S03	Endothelial.cells
GSM437214	S03	Endothelial.cells
GSM437218	S03	Endothelial.cells
GSM437255	S03	Endothelial.cells
GSM437260	S03	Endothelial.cells
GSM437274	S03	Endothelial.cells
GSM437283	S03	Endothelial.cells
GSM437320	S03	Endothelial.cells
GSM734138	S03	Endothelial.cells
GSM734147	S03	Endothelial.cells
GSM734157	S03	Endothelial.cells
GSM734163	S03	Endothelial.cells
GSM950441	S03	Endothelial.cells
GSM950458	S03	Endothelial.cells
GSM950503	S03	Endothelial.cells
GSM950531	S03	Endothelial.cells
GSM1681353	S03	Endothelial.cells
GSM1681355	S03	Endothelial.cells
GSM1681357	S03	Endothelial.cells
GSM1681358	S03	Endothelial.cells
GSM1681359	S03	Endothelial.cells
GSM1681360	S03	Endothelial.cells
GSM1681361	S03	Endothelial.cells
GSM1681362	S03	Endothelial.cells
GSM1681363	S03	Endothelial.cells
GSM1681364	S03	Endothelial.cells
GSM1681365	S03	Endothelial.cells
GSM1681366	S03	Endothelial.cells
GSM1681367	S03	Endothelial.cells
GSM1681368	S03	Endothelial.cells
GSM1681369	S03	Endothelial.cells
GSM1681370	S03	Endothelial.cells
GSM1681371	S03	Endothelial.cells
GSM971969	S03	Endothelial.cells
GSM971980	S03	Endothelial.cells
GSM971988	S03	Endothelial.cells
GSM971993	S03	Endothelial.cells
GSM971995	S03	Endothelial.cells
GSM971997	S03	Endothelial.cells
GSM971998	S03	Endothelial.cells
GSM971999	S03	Endothelial.cells
GSM972001	S03	Endothelial.cells
GSM972006	S03	Endothelial.cells
GSM972009	S03	Endothelial.cells
GSM972020	S03	Endothelial.cells
GSM972050	S03	Endothelial.cells
GSM972062	S03	Endothelial.cells
GSM972070	S03	Endothelial.cells
GSM972101	S03	Endothelial.cells
GSM972102	S03	Endothelial.cells
GSM972117	S03	Endothelial.cells
GSM972124	S03	Endothelial.cells
GSM972145	S03	Endothelial.cells
GSM972163	S03	Endothelial.cells
GSM972301	S03	Endothelial.cells
GSM972305	S03	Endothelial.cells
GSM972327	S03	Endothelial.cells
GSM972329	S03	Endothelial.cells
GSM972337	S03	Endothelial.cells
GSM972357	S03	Endothelial.cells
GSM972366	S03	Endothelial.cells
GSM972400	S03	Endothelial.cells
GSM972412	S03	Endothelial.cells
GSM972442	S03	Endothelial.cells
GSM972520	S03	Endothelial.cells
GSM437102	S04	Endothelial.cells
GSM437119	S04	Endothelial.cells
GSM437135	S04	Endothelial.cells
GSM437161	S04	Endothelial.cells
GSM437175	S04	Endothelial.cells
GSM437181	S04	Endothelial.cells
GSM437189	S04	Endothelial.cells
GSM437190	S04	Endothelial.cells
GSM437201	S04	Endothelial.cells
GSM437222	S04	Endothelial.cells
GSM437226	S04	Endothelial.cells
GSM437234	S04	Endothelial.cells
GSM437235	S04	Endothelial.cells
GSM437265	S04	Endothelial.cells
GSM437281	S04	Endothelial.cells
GSM437284	S04	Endothelial.cells
GSM437301	S04	Endothelial.cells
GSM437316	S04	Endothelial.cells
GSM437318	S04	Endothelial.cells
GSM734118	S04	Endothelial.cells
GSM734122	S04	Endothelial.cells
GSM734128	S04	Endothelial.cells
GSM734140	S04	Endothelial.cells
GSM734156	S04	Endothelial.cells
GSM950425	S04	Endothelial.cells
GSM950457	S04	Endothelial.cells
GSM950459	S04	Endothelial.cells
GSM950465	S04	Endothelial.cells
GSM950478	S04	Endothelial.cells
GSM950484	S04	Endothelial.cells
GSM950495	S04	Endothelial.cells
GSM950526	S04	Endothelial.cells
GSM971961	S04	Endothelial.cells
GSM971963	S04	Endothelial.cells
GSM971966	S04	Endothelial.cells
GSM971968	S04	Endothelial.cells
GSM971996	S04	Endothelial.cells
GSM972008	S04	Endothelial.cells
GSM972011	S04	Endothelial.cells
GSM972063	S04	Endothelial.cells
GSM972064	S04	Endothelial.cells
GSM972067	S04	Endothelial.cells
GSM972068	S04	Endothelial.cells
GSM972072	S04	Endothelial.cells
GSM972073	S04	Endothelial.cells
GSM972078	S04	Endothelial.cells
GSM972082	S04	Endothelial.cells
GSM972092	S04	Endothelial.cells
GSM972093	S04	Endothelial.cells
GSM972094	S04	Endothelial.cells
GSM972112	S04	Endothelial.cells
GSM972113	S04	Endothelial.cells
GSM972131	S04	Endothelial.cells
GSM972140	S04	Endothelial.cells
GSM972158	S04	Endothelial.cells
GSM972181	S04	Endothelial.cells
GSM972184	S04	Endothelial.cells
GSM972187	S04	Endothelial.cells
GSM972201	S04	Endothelial.cells
GSM972204	S04	Endothelial.cells
GSM972208	S04	Endothelial.cells
GSM972262	S04	Endothelial.cells
GSM972349	S04	Endothelial.cells
GSM972352	S04	Endothelial.cells
GSM972361	S04	Endothelial.cells
GSM972365	S04	Endothelial.cells
GSM972367	S04	Endothelial.cells
GSM972369	S04	Endothelial.cells
GSM972401	S04	Endothelial.cells
GSM972402	S04	Endothelial.cells
GSM972406	S04	Endothelial.cells
GSM972409	S04	Endothelial.cells
GSM972410	S04	Endothelial.cells
GSM972413	S04	Endothelial.cells
GSM972430	S04	Endothelial.cells
GSM972431	S04	Endothelial.cells
GSM972437	S04	Endothelial.cells
GSM972438	S04	Endothelial.cells
GSM972440	S04	Endothelial.cells
GSM972441	S04	Endothelial.cells
GSM972479	S04	Endothelial.cells
GSM437101	S01	Epithelial.cells
GSM437114	S01	Epithelial.cells
GSM437115	S01	Epithelial.cells
GSM437120	S01	Epithelial.cells
GSM437121	S01	Epithelial.cells
GSM437139	S01	Epithelial.cells
GSM437164	S01	Epithelial.cells
GSM437169	S01	Epithelial.cells
GSM437170	S01	Epithelial.cells
GSM437172	S01	Epithelial.cells
GSM437195	S01	Epithelial.cells
GSM437213	S01	Epithelial.cells
GSM437219	S01	Epithelial.cells
GSM437233	S01	Epithelial.cells
GSM437237	S01	Epithelial.cells
GSM437246	S01	Epithelial.cells
GSM437254	S01	Epithelial.cells
GSM437263	S01	Epithelial.cells
GSM437265	S01	Epithelial.cells
GSM437277	S01	Epithelial.cells
GSM437286	S01	Epithelial.cells
GSM437287	S01	Epithelial.cells
GSM437290	S01	Epithelial.cells
GSM437316	S01	Epithelial.cells
GSM734111	S01	Epithelial.cells
GSM734118	S01	Epithelial.cells
GSM734119	S01	Epithelial.cells
GSM734127	S01	Epithelial.cells
GSM734158	S01	Epithelial.cells
GSM734159	S01	Epithelial.cells
GSM734164	S01	Epithelial.cells
GSM734165	S01	Epithelial.cells
GSM734167	S01	Epithelial.cells
GSM734173	S01	Epithelial.cells
GSM950423	S01	Epithelial.cells
GSM950424	S01	Epithelial.cells
GSM950428	S01	Epithelial.cells
GSM950466	S01	Epithelial.cells
GSM950467	S01	Epithelial.cells
GSM950471	S01	Epithelial.cells
GSM950477	S01	Epithelial.cells
GSM950482	S01	Epithelial.cells
GSM950485	S01	Epithelial.cells
GSM950486	S01	Epithelial.cells
GSM950490	S01	Epithelial.cells
GSM950497	S01	Epithelial.cells
GSM950498	S01	Epithelial.cells
GSM950499	S01	Epithelial.cells
GSM950501	S01	Epithelial.cells
GSM950506	S01	Epithelial.cells
GSM950507	S01	Epithelial.cells
GSM971965	S01	Epithelial.cells
GSM971994	S01	Epithelial.cells
GSM972006	S01	Epithelial.cells
GSM972013	S01	Epithelial.cells
GSM972040	S01	Epithelial.cells
GSM972041	S01	Epithelial.cells
GSM972043	S01	Epithelial.cells
GSM972047	S01	Epithelial.cells
GSM972055	S01	Epithelial.cells
GSM972069	S01	Epithelial.cells
GSM972071	S01	Epithelial.cells
GSM972078	S01	Epithelial.cells
GSM972094	S01	Epithelial.cells
GSM972132	S01	Epithelial.cells
GSM972152	S01	Epithelial.cells
GSM972155	S01	Epithelial.cells
GSM972198	S01	Epithelial.cells
GSM972217	S01	Epithelial.cells
GSM972219	S01	Epithelial.cells
GSM972242	S01	Epithelial.cells
GSM972243	S01	Epithelial.cells
GSM972246	S01	Epithelial.cells
GSM972281	S01	Epithelial.cells
GSM972313	S01	Epithelial.cells
GSM972318	S01	Epithelial.cells
GSM972321	S01	Epithelial.cells
GSM972323	S01	Epithelial.cells
GSM972324	S01	Epithelial.cells
GSM972328	S01	Epithelial.cells
GSM972333	S01	Epithelial.cells
GSM972343	S01	Epithelial.cells
GSM972344	S01	Epithelial.cells
GSM972345	S01	Epithelial.cells
GSM972371	S01	Epithelial.cells
GSM972382	S01	Epithelial.cells
GSM972412	S01	Epithelial.cells
GSM972427	S01	Epithelial.cells
GSM972435	S01	Epithelial.cells
GSM972439	S01	Epithelial.cells
GSM972451	S01	Epithelial.cells
GSM972459	S01	Epithelial.cells
GSM972461	S01	Epithelial.cells
GSM972462	S01	Epithelial.cells
GSM972484	S01	Epithelial.cells
GSM972485	S01	Epithelial.cells
GSM972486	S01	Epithelial.cells
GSM972490	S01	Epithelial.cells
GSM972492	S01	Epithelial.cells
GSM972495	S01	Epithelial.cells
GSM972497	S01	Epithelial.cells
GSM437097	S02	Epithelial.cells
GSM437099	S02	Epithelial.cells
GSM437106	S02	Epithelial.cells
GSM437107	S02	Epithelial.cells
GSM437108	S02	Epithelial.cells
GSM437110	S02	Epithelial.cells
GSM437127	S02	Epithelial.cells
GSM437128	S02	Epithelial.cells
GSM437129	S02	Epithelial.cells
GSM437146	S02	Epithelial.cells
GSM437193	S02	Epithelial.cells
GSM437217	S02	Epithelial.cells
GSM437232	S02	Epithelial.cells
GSM437238	S02	Epithelial.cells
GSM437248	S02	Epithelial.cells
GSM437255	S02	Epithelial.cells
GSM437260	S02	Epithelial.cells
GSM437275	S02	Epithelial.cells
GSM437299	S02	Epithelial.cells
GSM437303	S02	Epithelial.cells
GSM437312	S02	Epithelial.cells
GSM437321	S02	Epithelial.cells
GSM437322	S02	Epithelial.cells
GSM437324	S02	Epithelial.cells
GSM734132	S02	Epithelial.cells
GSM734138	S02	Epithelial.cells
GSM734144	S02	Epithelial.cells
GSM734147	S02	Epithelial.cells
GSM734161	S02	Epithelial.cells
GSM734162	S02	Epithelial.cells
GSM734166	S02	Epithelial.cells
GSM734171	S02	Epithelial.cells
GSM950415	S02	Epithelial.cells
GSM950453	S02	Epithelial.cells
GSM950458	S02	Epithelial.cells
GSM950472	S02	Epithelial.cells
GSM950473	S02	Epithelial.cells
GSM950479	S02	Epithelial.cells
GSM950502	S02	Epithelial.cells
GSM950523	S02	Epithelial.cells
GSM971960	S02	Epithelial.cells
GSM971964	S02	Epithelial.cells
GSM971972	S02	Epithelial.cells
GSM971985	S02	Epithelial.cells
GSM971989	S02	Epithelial.cells
GSM971990	S02	Epithelial.cells
GSM971992	S02	Epithelial.cells
GSM971993	S02	Epithelial.cells
GSM972001	S02	Epithelial.cells
GSM972003	S02	Epithelial.cells
GSM972004	S02	Epithelial.cells
GSM972010	S02	Epithelial.cells
GSM972012	S02	Epithelial.cells
GSM972023	S02	Epithelial.cells
GSM972036	S02	Epithelial.cells
GSM972037	S02	Epithelial.cells
GSM972042	S02	Epithelial.cells
GSM972045	S02	Epithelial.cells
GSM972050	S02	Epithelial.cells
GSM972087	S02	Epithelial.cells
GSM972091	S02	Epithelial.cells
GSM972100	S02	Epithelial.cells
GSM972109	S02	Epithelial.cells
GSM972110	S02	Epithelial.cells
GSM972111	S02	Epithelial.cells
GSM972114	S02	Epithelial.cells
GSM972151	S02	Epithelial.cells
GSM972159	S02	Epithelial.cells
GSM972166	S02	Epithelial.cells
GSM972191	S02	Epithelial.cells
GSM972212	S02	Epithelial.cells
GSM972296	S02	Epithelial.cells
GSM972302	S02	Epithelial.cells
GSM972304	S02	Epithelial.cells
GSM972310	S02	Epithelial.cells
GSM972315	S02	Epithelial.cells
GSM972322	S02	Epithelial.cells
GSM972325	S02	Epithelial.cells
GSM972335	S02	Epithelial.cells
GSM972339	S02	Epithelial.cells
GSM972341	S02	Epithelial.cells
GSM972348	S02	Epithelial.cells
GSM972350	S02	Epithelial.cells
GSM972351	S02	Epithelial.cells
GSM972379	S02	Epithelial.cells
GSM972398	S02	Epithelial.cells
GSM972449	S02	Epithelial.cells
GSM972453	S02	Epithelial.cells
GSM972454	S02	Epithelial.cells
GSM972457	S02	Epithelial.cells
GSM972460	S02	Epithelial.cells
GSM972463	S02	Epithelial.cells
GSM972469	S02	Epithelial.cells
GSM972473	S02	Epithelial.cells
GSM972480	S02	Epithelial.cells
GSM972487	S02	Epithelial.cells
GSM972488	S02	Epithelial.cells
GSM972489	S02	Epithelial.cells
GSM972493	S02	Epithelial.cells
GSM972494	S02	Epithelial.cells
GSM972496	S02	Epithelial.cells
GSM972508	S02	Epithelial.cells
GSM972509	S02	Epithelial.cells
GSM972510	S02	Epithelial.cells
GSM972512	S02	Epithelial.cells
GSM437094	S03	Epithelial.cells
GSM437096	S03	Epithelial.cells
GSM437138	S03	Epithelial.cells
GSM437150	S03	Epithelial.cells
GSM437158	S03	Epithelial.cells
GSM437176	S03	Epithelial.cells
GSM437180	S03	Epithelial.cells
GSM437186	S03	Epithelial.cells
GSM437242	S03	Epithelial.cells
GSM437250	S03	Epithelial.cells
GSM437266	S03	Epithelial.cells
GSM437267	S03	Epithelial.cells
GSM437273	S03	Epithelial.cells
GSM734115	S03	Epithelial.cells
GSM734125	S03	Epithelial.cells
GSM734150	S03	Epithelial.cells
GSM734153	S03	Epithelial.cells
GSM734172	S03	Epithelial.cells
GSM734175	S03	Epithelial.cells
GSM950427	S03	Epithelial.cells
GSM950432	S03	Epithelial.cells
GSM950474	S03	Epithelial.cells
GSM950504	S03	Epithelial.cells
GSM971967	S03	Epithelial.cells
GSM971970	S03	Epithelial.cells
GSM971974	S03	Epithelial.cells
GSM972002	S03	Epithelial.cells
GSM972005	S03	Epithelial.cells
GSM972025	S03	Epithelial.cells
GSM972030	S03	Epithelial.cells
GSM972044	S03	Epithelial.cells
GSM972049	S03	Epithelial.cells
GSM972076	S03	Epithelial.cells
GSM972098	S03	Epithelial.cells
GSM972121	S03	Epithelial.cells
GSM972134	S03	Epithelial.cells
GSM972135	S03	Epithelial.cells
GSM972146	S03	Epithelial.cells
GSM972178	S03	Epithelial.cells
GSM972183	S03	Epithelial.cells
GSM972197	S03	Epithelial.cells
GSM972218	S03	Epithelial.cells
GSM972226	S03	Epithelial.cells
GSM972229	S03	Epithelial.cells
GSM972259	S03	Epithelial.cells
GSM972268	S03	Epithelial.cells
GSM972277	S03	Epithelial.cells
GSM972285	S03	Epithelial.cells
GSM972297	S03	Epithelial.cells
GSM972300	S03	Epithelial.cells
GSM972308	S03	Epithelial.cells
GSM972326	S03	Epithelial.cells
GSM972346	S03	Epithelial.cells
GSM972364	S03	Epithelial.cells
GSM972389	S03	Epithelial.cells
GSM972396	S03	Epithelial.cells
GSM972446	S03	Epithelial.cells
GSM972472	S03	Epithelial.cells
GSM972475	S03	Epithelial.cells
GSM972482	S03	Epithelial.cells
GSM972502	S03	Epithelial.cells
GSM437104	S04	Epithelial.cells
GSM437105	S04	Epithelial.cells
GSM437118	S04	Epithelial.cells
GSM437125	S04	Epithelial.cells
GSM437126	S04	Epithelial.cells
GSM437133	S04	Epithelial.cells
GSM437143	S04	Epithelial.cells
GSM437145	S04	Epithelial.cells
GSM437147	S04	Epithelial.cells
GSM437148	S04	Epithelial.cells
GSM437149	S04	Epithelial.cells
GSM437156	S04	Epithelial.cells
GSM437160	S04	Epithelial.cells
GSM437167	S04	Epithelial.cells
GSM437171	S04	Epithelial.cells
GSM437174	S04	Epithelial.cells
GSM437178	S04	Epithelial.cells
GSM437184	S04	Epithelial.cells
GSM437196	S04	Epithelial.cells
GSM437197	S04	Epithelial.cells
GSM437203	S04	Epithelial.cells
GSM437209	S04	Epithelial.cells
GSM437210	S04	Epithelial.cells
GSM437211	S04	Epithelial.cells
GSM437212	S04	Epithelial.cells
GSM437223	S04	Epithelial.cells
GSM437225	S04	Epithelial.cells
GSM437271	S04	Epithelial.cells
GSM437288	S04	Epithelial.cells
GSM437294	S04	Epithelial.cells
GSM437297	S04	Epithelial.cells
GSM437307	S04	Epithelial.cells
GSM437309	S04	Epithelial.cells
GSM437313	S04	Epithelial.cells
GSM437314	S04	Epithelial.cells
GSM437317	S04	Epithelial.cells
GSM437319	S04	Epithelial.cells
GSM734114	S04	Epithelial.cells
GSM734123	S04	Epithelial.cells
GSM734124	S04	Epithelial.cells
GSM734129	S04	Epithelial.cells
GSM734143	S04	Epithelial.cells
GSM734145	S04	Epithelial.cells
GSM734148	S04	Epithelial.cells
GSM734149	S04	Epithelial.cells
GSM734155	S04	Epithelial.cells
GSM734170	S04	Epithelial.cells
GSM734174	S04	Epithelial.cells
GSM950447	S04	Epithelial.cells
GSM950451	S04	Epithelial.cells
GSM950455	S04	Epithelial.cells
GSM950468	S04	Epithelial.cells
GSM950469	S04	Epithelial.cells
GSM950475	S04	Epithelial.cells
GSM950476	S04	Epithelial.cells
GSM950481	S04	Epithelial.cells
GSM950483	S04	Epithelial.cells
GSM950500	S04	Epithelial.cells
GSM950505	S04	Epithelial.cells
GSM950517	S04	Epithelial.cells
GSM950532	S04	Epithelial.cells
GSM971959	S04	Epithelial.cells
GSM971963	S04	Epithelial.cells
GSM971969	S04	Epithelial.cells
GSM971971	S04	Epithelial.cells
GSM971978	S04	Epithelial.cells
GSM971979	S04	Epithelial.cells
GSM971980	S04	Epithelial.cells
GSM971981	S04	Epithelial.cells
GSM971982	S04	Epithelial.cells
GSM971983	S04	Epithelial.cells
GSM971984	S04	Epithelial.cells
GSM971997	S04	Epithelial.cells
GSM972015	S04	Epithelial.cells
GSM972056	S04	Epithelial.cells
GSM972058	S04	Epithelial.cells
GSM972072	S04	Epithelial.cells
GSM972075	S04	Epithelial.cells
GSM972080	S04	Epithelial.cells
GSM972120	S04	Epithelial.cells
GSM972129	S04	Epithelial.cells
GSM972168	S04	Epithelial.cells
GSM972171	S04	Epithelial.cells
GSM972180	S04	Epithelial.cells
GSM972189	S04	Epithelial.cells
GSM972196	S04	Epithelial.cells
GSM972214	S04	Epithelial.cells
GSM972220	S04	Epithelial.cells
GSM972221	S04	Epithelial.cells
GSM972223	S04	Epithelial.cells
GSM972224	S04	Epithelial.cells
GSM972261	S04	Epithelial.cells
GSM972262	S04	Epithelial.cells
GSM972263	S04	Epithelial.cells
GSM972264	S04	Epithelial.cells
[truncated: 2,948 more rows]

## Sheet: Fig. 2f
ID	State	BGN_exp
GSM1681353	S04	5.64702
GSM1681354	S04	5.48489
GSM1681356	S04	7.15531
GSM1681358	S04	6.27234
GSM1681359	S04	6.27624
GSM437100	S04	8.60952
GSM437102	S03	10.7377
GSM437106	S01	8.14681
GSM437109	S02	8.26135
GSM437110	S02	6.79196
GSM437111	S01	9.74064
GSM437112	S02	6.86058
GSM437113	S02	7.99361
GSM437116	S02	8.70327
GSM437119	S03	11.7438
GSM437121	S02	8.34998
GSM437127	S02	8.76819
GSM437130	S03	10.2081
GSM437131	S02	6.60369
GSM437134	S01	10.2628
GSM437135	S03	10.4844
GSM437144	S03	9.37684
GSM437150	S01	7.039
GSM437152	S01	8.661
GSM437153	S01	6.33676
GSM437154	S02	7.21136
GSM437155	S02	8.94031
GSM437157	S04	9.04774
GSM437158	S01	7.80623
GSM437159	S02	9.00346
GSM437161	S04	9.07676
GSM437162	S02	7.42202
GSM437163	S02	9.28824
GSM437164	S02	7.44251
GSM437165	S02	5.66947
GSM437166	S02	8.81754
GSM437170	S04	8.26612
GSM437173	S03	8.85118
GSM437174	S03	9.79228
GSM437175	S03	9.58212
GSM437179	S02	7.98616
GSM437181	S03	9.88848
GSM437189	S03	9.9607
GSM437190	S03	10.1904
GSM437192	S03	9.29603
GSM437198	S04	9.42279
GSM437199	S04	8.84295
GSM437200	S03	10.2759
GSM437201	S03	11.8269
GSM437204	S04	8.26893
GSM437205	S01	9.54044
GSM437214	S04	8.67911
GSM437215	S01	9.29602
GSM437220	S02	6.78947
GSM437221	S01	7.48767
GSM437222	S03	10.5337
GSM437223	S03	10.2384
GSM437225	S02	8.4434
GSM437226	S03	11.1892
GSM437229	S02	8.18228
GSM437230	S02	7.09554
GSM437231	S04	8.42478
GSM437232	S02	8.01514
GSM437234	S03	10.2749
GSM437235	S03	10.2528
GSM437238	S02	7.92083
GSM437240	S02	7.50759
GSM437241	S04	8.29491
GSM437243	S03	10.2327
GSM437250	S04	8.97092
GSM437251	S04	8.39186
GSM437252	S01	6.15681
GSM437254	S04	8.50222
GSM437256	S02	7.49297
GSM437257	S04	9.2646
GSM437258	S02	6.51486
GSM437261	S02	6.93372
GSM437262	S03	9.97172
GSM437263	S03	8.89881
GSM437265	S03	9.38159
GSM437266	S02	7.25586
GSM437270	S01	8.94369
GSM437272	S02	9.29651
GSM437276	S03	9.89878
GSM437278	S02	7.65717
GSM437279	S02	8.37332
GSM437280	S02	9.2197
GSM437281	S03	10.1674
GSM437282	S02	7.50951
GSM437283	S02	5.09201
GSM437284	S03	9.62441
GSM437285	S02	7.52524
GSM437291	S01	7.26381
GSM437293	S03	9.39611
GSM437296	S02	8.40666
GSM437301	S03	11.257
GSM437304	S04	6.54969
GSM437305	S04	7.70536
GSM437306	S04	8.56581
GSM437308	S03	10.5032
GSM437309	S01	8.11648
GSM437311	S01	7.78565
GSM437314	S01	8.97916
GSM437315	S03	11.5534
GSM437316	S04	8.40819
GSM437317	S03	9.76323
GSM437318	S03	10.6092
GSM437319	S03	9.51683
GSM437320	S01	7.01744
GSM437322	S01	7.04058
GSM734113	S04	9.36108
GSM734115	S02	7.55213
GSM734116	S01	10.156
GSM734117	S02	7.1149
GSM734118	S03	10.0116
GSM734121	S03	9.61036
GSM734122	S03	10.2
GSM734126	S04	8.66439
GSM734128	S03	10.527
GSM734130	S03	9.44342
GSM734132	S02	8.24124
GSM734133	S02	7.77839
GSM734134	S04	8.92562
GSM734135	S01	6.31818
GSM734137	S01	7.61342
GSM734139	S03	10.6312
GSM734140	S03	9.40036
GSM734146	S03	9.99527
GSM734148	S01	7.81707
GSM734150	S01	7.36925
GSM734151	S01	8.92949
GSM734152	S03	9.46526
GSM734153	S02	8.79103
GSM734154	S03	9.5982
GSM734156	S04	9.42003
GSM734157	S04	7.61115
GSM734158	S02	8.26813
GSM734159	S04	8.71615
GSM734160	S03	9.17568
GSM734161	S01	6.54579
GSM734162	S01	8.36512
GSM734163	S02	8.56369
GSM734169	S01	8.11864
GSM734172	S01	8.07935
GSM950411	S02	8.87044
GSM950412	S03	9.86871
GSM950413	S02	8.87938
GSM950414	S02	6.27976
GSM950416	S02	6.30069
GSM950417	S02	7.28032
GSM950418	S02	6.71178
GSM950420	S02	7.45123
GSM950421	S02	8.35539
GSM950422	S03	10.4614
GSM950424	S03	10.0393
GSM950425	S04	9.70463
GSM950429	S02	7.76729
GSM950430	S02	8.6827
GSM950432	S02	8.31154
GSM950433	S01	9.20685
GSM950434	S02	7.05442
GSM950435	S01	8.91772
GSM950436	S02	8.9081
GSM950437	S02	7.05404
GSM950438	S02	7.29427
GSM950439	S02	6.92115
GSM950440	S02	8.04656
GSM950441	S02	5.29916
GSM950442	S02	8.70572
GSM950443	S02	6.7159
GSM950444	S02	9.71452
GSM950445	S04	8.98377
GSM950446	S04	9.54751
GSM950451	S03	9.92344
GSM950457	S03	10.9472
GSM950459	S03	9.92463
GSM950461	S03	10.1831
GSM950462	S04	9.20634
GSM950465	S03	10.0978
GSM950466	S03	9.54977
GSM950470	S04	9.18067
GSM950478	S04	9.70304
GSM950484	S03	9.75718
GSM950487	S04	8.91864
GSM950489	S04	5.61718
GSM950492	S04	9.78966
GSM950494	S04	9.02434
GSM950495	S03	11.0151
GSM950497	S01	8.42095
GSM950501	S03	9.32586
GSM950507	S03	9.37124
GSM950509	S02	7.06265
GSM950510	S02	8.66324
GSM950511	S02	6.9998
GSM950512	S02	6.20863
GSM950513	S02	7.72197
GSM950516	S02	6.5496
GSM950517	S02	7.9443
GSM950518	S02	8.80776
GSM950520	S02	7.60111
GSM950521	S02	7.26835
GSM950523	S02	6.88458
GSM950524	S02	9.50008
GSM950525	S02	7.82033
GSM950526	S02	10.3298
GSM950527	S02	6.78627
GSM950528	S02	7.53693
GSM950529	S02	7.07926
GSM950530	S02	7.00147
GSM950531	S02	7.9005
GSM950532	S02	8.29743
GSM971958	S04	9.58309
GSM971961	S03	10.5863
GSM971962	S04	9.77591
GSM971965	S04	8.46149
GSM971968	S03	9.34062
GSM971977	S03	9.53752
GSM971986	S01	8.39858
GSM971987	S04	8.2537
GSM971988	S01	8.02495
GSM971991	S03	9.06476
GSM971995	S04	7.88137
GSM971996	S03	10.2863
GSM971998	S04	7.49091
GSM971999	S04	8.32236
GSM972000	S02	8.78113
GSM972006	S04	9.51052
GSM972007	S04	9.53086
GSM972008	S03	9.74883
GSM972009	S04	8.65079
GSM972010	S04	8.91771
GSM972011	S04	10.7151
GSM972017	S02	10.3327
GSM972018	S03	8.93977
GSM972019	S04	10.1876
GSM972020	S04	9.33384
GSM972022	S04	9.30622
GSM972023	S04	9.82993
GSM972026	S04	9.57285
GSM972027	S01	9.42967
GSM972028	S01	9.22034
GSM972029	S04	10.3786
GSM972030	S04	10.3714
GSM972036	S02	8.28538
GSM972039	S04	9.46412
GSM972046	S04	10.3115
GSM972047	S03	8.88282
GSM972048	S01	8.35578
GSM972051	S04	9.67913
GSM972054	S04	10.2088
GSM972055	S03	10.0708
GSM972057	S02	8.41709
GSM972059	S01	10.5254
GSM972061	S01	10.1725
GSM972062	S01	8.27459
GSM972063	S04	9.24266
GSM972064	S03	10.8831
GSM972065	S04	8.44888
GSM972067	S03	10.1158
GSM972068	S03	11.3016
GSM972070	S04	7.68806
GSM972072	S04	9.98388
GSM972073	S03	9.9024
GSM972074	S02	8.10255
GSM972076	S04	9.21775
GSM972077	S01	10.7154
GSM972078	S03	9.61294
GSM972079	S01	10.4336
GSM972082	S03	10.2992
GSM972083	S02	8.94086
GSM972084	S04	7.35246
GSM972085	S03	8.65376
GSM972088	S04	8.58981
GSM972089	S04	8.59824
GSM972092	S03	9.82686
GSM972093	S04	9.8211
GSM972094	S03	9.73388
GSM972095	S03	9.42535
GSM972097	S03	11.1547
GSM972100	S02	8.14253
GSM972101	S01	7.22238
GSM972102	S04	7.88354
GSM972103	S01	9.11166
GSM972104	S04	10.3147
GSM972105	S01	9.81048
GSM972106	S01	9.64852
GSM972107	S01	8.71311
GSM972111	S01	8.21017
GSM972112	S03	10.0254
GSM972113	S03	10.3905
GSM972115	S01	8.59013
GSM972116	S04	6.2247
GSM972121	S02	8.30352
GSM972123	S01	7.75551
GSM972124	S04	8.62558
GSM972125	S04	9.23581
GSM972127	S01	9.54021
GSM972128	S03	9.57571
GSM972131	S03	11.135
GSM972132	S04	9.50211
GSM972133	S04	9.15035
GSM972134	S04	8.72388
GSM972140	S03	10.4085
GSM972141	S03	9.69598
GSM972143	S02	8.90685
GSM972145	S02	8.42588
GSM972146	S04	9.49309
GSM972149	S02	7.96787
GSM972150	S02	8.6712
GSM972158	S03	9.79634
GSM972159	S02	8.44399
GSM972160	S01	8.96389
GSM972161	S02	7.98346
GSM972162	S02	9.11802
GSM972163	S02	7.97727
GSM972164	S03	9.41043
GSM972165	S03	9.55692
GSM972167	S02	8.07012
GSM972169	S02	7.39641
GSM972170	S02	9.14292
GSM972172	S01	7.95901
GSM972173	S01	8.84086
GSM972174	S01	8.39847
GSM972175	S01	7.80205
GSM972176	S03	10.3253
GSM972177	S01	9.31128
GSM972178	S01	6.82845
GSM972179	S01	9.90141
GSM972180	S01	8.27246
GSM972181	S03	11.0643
GSM972182	S01	8.11534
GSM972183	S01	8.08942
GSM972184	S03	9.68316
GSM972185	S01	8.43174
GSM972186	S03	10.5403
GSM972187	S03	10.396
GSM972188	S02	8.52167
GSM972190	S02	8.97104
GSM972191	S02	8.77418
GSM972192	S01	9.0694
GSM972193	S01	8.98651
GSM972194	S01	8.83903
GSM972195	S01	8.21783
GSM972196	S01	8.38945
GSM972197	S01	8.49741
GSM972199	S01	8.51067
GSM972200	S01	8.84359
GSM972201	S03	10.715
GSM972203	S01	8.41724
GSM972204	S04	9.17745
GSM972205	S02	7.91102
GSM972206	S02	9.58632
GSM972208	S03	9.70953
GSM972210	S02	9.08798
GSM972211	S02	8.56366
GSM972216	S02	7.84354
GSM972217	S02	8.46397
GSM972231	S01	8.53087
GSM972232	S01	9.2269
GSM972234	S04	8.97308
GSM972244	S01	7.23098
GSM972251	S03	9.03618
GSM972254	S01	9.01645
GSM972255	S03	9.52394
GSM972260	S01	7.62456
GSM972262	S03	10.1371
GSM972297	S04	8.59505
GSM972301	S04	7.42378
GSM972327	S04	7.67607
GSM972345	S04	8.79397
GSM972349	S03	9.89429
GSM972352	S03	9.94202
GSM972355	S03	10.0231
GSM972359	S04	6.7871
GSM972360	S01	9.09216
GSM972361	S03	9.93901
GSM972363	S01	9.02123
GSM972365	S03	10.3881
GSM972366	S01	9.49297
GSM972367	S03	10.3506
GSM972369	S03	10.8377
GSM972370	S01	8.4762
GSM972372	S01	8.63775
GSM972375	S04	9.73401
GSM972376	S03	9.76113
GSM972377	S04	10.127
GSM972378	S01	10.2037
GSM972379	S01	6.81121
GSM972380	S04	9.76032
GSM972381	S01	10.0096
GSM972383	S01	7.88198
GSM972384	S01	8.77096
GSM972385	S04	9.37897
GSM972386	S01	8.27058
GSM972388	S01	8.40434
GSM972390	S01	8.37487
GSM972391	S01	9.27906
GSM972392	S01	8.54416
GSM972393	S01	9.02223
GSM972394	S01	9.34833
GSM972398	S02	5.55333
GSM972399	S02	7.63696
GSM972400	S04	7.49925
GSM972401	S03	10.3376
GSM972402	S03	10.1722
GSM972405	S03	9.12867
GSM972407	S03	9.82427
GSM972409	S03	10.6948
GSM972410	S01	10.8321
GSM972412	S02	8.96906
GSM972413	S03	10.8707
GSM972416	S03	10.0475
GSM972417	S01	9.15606
GSM972418	S01	9.19444
GSM972419	S03	9.45883
GSM972420	S01	9.4615
GSM972421	S03	9.7643
GSM972422	S03	10.5482
GSM972423	S01	8.97529
GSM972424	S01	9.20305
GSM972425	S03	10.834
GSM972426	S01	9.29856
GSM972427	S01	10.1691
GSM972428	S03	10.0393
GSM972429	S01	7.85226
GSM972431	S03	8.35669
GSM972432	S03	9.29107
GSM972433	S03	9.66724
GSM972435	S02	8.50454
GSM972436	S02	8.66401
GSM972437	S03	9.96592
GSM972438	S03	10.3208
GSM972439	S04	8.0699
GSM972440	S03	10.1993
GSM972441	S03	9.24367
GSM972444	S03	9.85086
GSM972455	S03	9.50671
GSM972467	S04	9.28241
GSM972476	S03	8.84689
GSM972479	S03	10.494
GSM972500	S01	9.9965
GSM972501	S01	8.15829
GSM972503	S04	8.14032
GSM972504	S01	9.98145
GSM972505	S01	8.39457
GSM972506	S01	8.31131
GSM972518	S01	9.22738
GSM972519	S01	9.30061
GSM972521	S04	9.14608
GSM972522	S02	8.39458

## Sheet: Fig. 2g
ID	State	ITGBL1_exp
GSM1681353	S04	5.5904
GSM1681354	S04	5.94913
GSM1681356	S04	6.17365
GSM1681358	S04	6.33695
GSM1681359	S04	5.63288
GSM437100	S04	6.68889
GSM437102	S03	10.2191
GSM437106	S01	5.51296
GSM437109	S02	6.96288
GSM437110	S02	5.94288
GSM437111	S01	6.32284
GSM437112	S02	5.81261
GSM437113	S02	6.85652
GSM437116	S02	6.55792
GSM437119	S03	9.37685
GSM437121	S02	6.65816
GSM437127	S02	6.08704
GSM437130	S03	6.38149
GSM437131	S02	6.53924
GSM437134	S01	5.60162
GSM437135	S03	6.86981
GSM437144	S03	5.76932
GSM437150	S01	5.97993
GSM437152	S01	6.76658
GSM437153	S01	5.65362
GSM437154	S02	6.6817
GSM437155	S02	6.07479
GSM437157	S04	6.43479
GSM437158	S01	6.18688
GSM437159	S02	5.95061
GSM437161	S04	6.18402
GSM437162	S02	5.71221
GSM437163	S02	6.38929
GSM437164	S02	6.05133
GSM437165	S02	5.51396
GSM437166	S02	6.20432
GSM437170	S04	7.10962
GSM437173	S03	5.11271
GSM437174	S03	7.60652
GSM437175	S03	6.72368
GSM437179	S02	7.01426
GSM437181	S03	5.96313
GSM437189	S03	6.3731
GSM437190	S03	6.38636
GSM437192	S03	6.25563
GSM437198	S04	6.68522
GSM437199	S04	8.00642
GSM437200	S03	5.63724
GSM437201	S03	9.64282
GSM437204	S04	5.57481
GSM437205	S01	6.47987
GSM437214	S04	6.9658
GSM437215	S01	5.40416
GSM437220	S02	6.31025
GSM437221	S01	5.8584
GSM437222	S03	9.92502
GSM437223	S03	7.75317
GSM437225	S02	6.08505
GSM437226	S03	10.1596
GSM437229	S02	6.25333
GSM437230	S02	5.22367
GSM437231	S04	7.73801
GSM437232	S02	5.98908
GSM437234	S03	8.54723
GSM437235	S03	7.29813
GSM437238	S02	6.17764
GSM437240	S02	6.07971
GSM437241	S04	6.79104
GSM437243	S03	7.17114
GSM437250	S04	6.99541
GSM437251	S04	6.72179
GSM437252	S01	5.6309
GSM437254	S04	5.63972
GSM437256	S02	6.13221
GSM437257	S04	7.2985
GSM437258	S02	5.82944
GSM437261	S02	5.97497
GSM437262	S03	6.34382
GSM437263	S03	6.24302
GSM437265	S03	8.38446
GSM437266	S02	6.09912
GSM437270	S01	5.49719
GSM437272	S02	6.26881
GSM437276	S03	5.9119
GSM437278	S02	5.94356
GSM437279	S02	6.5951
GSM437280	S02	6.97108
GSM437281	S03	6.45917
GSM437282	S02	6.00911
GSM437283	S02	5.91766
GSM437284	S03	7.2701
GSM437285	S02	6.1182
GSM437291	S01	5.81082
GSM437293	S03	7.47001
GSM437296	S02	7.37445
GSM437301	S03	10.763
GSM437304	S04	6.03143
GSM437305	S04	6.45494
GSM437306	S04	7.23286
GSM437308	S03	7.0253
GSM437309	S01	5.94284
GSM437311	S01	6.30948
GSM437314	S01	6.79513
GSM437315	S03	9.23499
GSM437316	S04	6.66666
GSM437317	S03	5.69555
GSM437318	S03	5.92044
GSM437319	S03	6.16659
GSM437320	S01	5.40603
GSM437322	S01	5.90522
GSM734113	S04	8.49843
GSM734115	S02	6.24039
GSM734116	S01	6.59232
GSM734117	S02	5.92076
GSM734118	S03	8.94299
GSM734121	S03	6.45821
GSM734122	S03	6.99048
GSM734126	S04	6.46422
GSM734128	S03	8.85102
GSM734130	S03	7.13219
GSM734132	S02	6.40845
GSM734133	S02	6.23737
GSM734134	S04	8.21335
GSM734135	S01	5.59985
GSM734137	S01	6.27192
GSM734139	S03	6.33848
GSM734140	S03	6.45166
GSM734146	S03	5.84881
GSM734148	S01	5.41039
GSM734150	S01	5.924
GSM734151	S01	7.14311
GSM734152	S03	6.21385
GSM734153	S02	6.82378
GSM734154	S03	6.15278
GSM734156	S04	6.22748
GSM734157	S04	5.75741
GSM734158	S02	5.41043
GSM734159	S04	7.24212
GSM734160	S03	5.48524
GSM734161	S01	5.19597
GSM734162	S01	5.74624
GSM734163	S02	7.07309
GSM734169	S01	6.69729
GSM734172	S01	6.15945
GSM950411	S02	5.99422
GSM950412	S03	5.94369
GSM950413	S02	6.13772
GSM950414	S02	5.72091
GSM950416	S02	5.8659
GSM950417	S02	6.41892
GSM950418	S02	5.71639
GSM950420	S02	5.89099
GSM950421	S02	6.49716
GSM950422	S03	8.40343
GSM950424	S03	9.27354
GSM950425	S04	8.06261
GSM950429	S02	5.66605
GSM950430	S02	6.05246
GSM950432	S02	5.77407
GSM950433	S01	6.34714
GSM950434	S02	6.0169
GSM950435	S01	5.77049
GSM950436	S02	6.52531
GSM950437	S02	5.99231
GSM950438	S02	5.51815
GSM950439	S02	5.82954
GSM950440	S02	6.23369
GSM950441	S02	5.8571
GSM950442	S02	6.77768
GSM950443	S02	5.99541
GSM950444	S02	6.14891
GSM950445	S04	7.96222
GSM950446	S04	8.08664
GSM950451	S03	7.09825
GSM950457	S03	7.17426
GSM950459	S03	5.66192
GSM950461	S03	7.10246
GSM950462	S04	5.97276
GSM950465	S03	6.8432
GSM950466	S03	6.55248
GSM950470	S04	6.89684
GSM950478	S04	5.14674
GSM950484	S03	9.07454
GSM950487	S04	7.30196
GSM950489	S04	5.37784
GSM950492	S04	8.05769
GSM950494	S04	6.10786
GSM950495	S03	9.65248
GSM950497	S01	6.08526
GSM950501	S03	6.32773
GSM950507	S03	7.09753
GSM950509	S02	6.12585
GSM950510	S02	7.15539
GSM950511	S02	5.86835
GSM950512	S02	6.13258
GSM950513	S02	5.91931
GSM950516	S02	5.86057
GSM950517	S02	6.18626
GSM950518	S02	6.58171
GSM950520	S02	6.92266
GSM950521	S02	5.30014
GSM950523	S02	6.11749
GSM950524	S02	6.73933
GSM950525	S02	6.57112
GSM950526	S02	9.27245
GSM950527	S02	6.41434
GSM950528	S02	6.03312
GSM950529	S02	5.74888
GSM950530	S02	6.1288
GSM950531	S02	7.15592
GSM950532	S02	6.06403
GSM971958	S04	7.96539
GSM971961	S03	8.59728
GSM971962	S04	7.47582
GSM971965	S04	7.12598
GSM971968	S03	7.59896
GSM971977	S03	7.22601
GSM971986	S01	6.99384
GSM971987	S04	6.23903
GSM971988	S01	7.08048
GSM971991	S03	8.7001
GSM971995	S04	5.59188
GSM971996	S03	7.37298
GSM971998	S04	5.26574
GSM971999	S04	5.64896
GSM972000	S02	8.22389
GSM972006	S04	7.019
GSM972007	S04	7.82001
GSM972008	S03	7.2645
GSM972009	S04	5.85618
GSM972010	S04	7.18647
GSM972011	S04	9.51185
GSM972017	S02	8.71879
GSM972018	S03	6.91679
GSM972019	S04	7.15302
GSM972020	S04	6.37776
GSM972022	S04	9.01281
GSM972023	S04	6.61859
GSM972026	S04	6.82044
GSM972027	S01	6.68673
GSM972028	S01	7.35377
GSM972029	S04	7.8099
GSM972030	S04	7.86743
GSM972036	S02	6.57589
GSM972039	S04	5.20015
GSM972046	S04	8.25867
GSM972047	S03	7.56505
GSM972048	S01	5.79234
GSM972051	S04	6.5012
GSM972054	S04	8.34077
GSM972055	S03	6.14087
GSM972057	S02	5.26096
GSM972059	S01	7.42092
GSM972061	S01	7.49953
GSM972062	S01	5.9712
GSM972063	S04	7.08868
GSM972064	S03	7.97719
GSM972065	S04	6.00453
GSM972067	S03	7.70396
GSM972068	S03	9.7617
GSM972070	S04	5.41668
GSM972072	S04	7.21043
GSM972073	S03	8.55101
GSM972074	S02	6.42953
GSM972076	S04	6.43998
GSM972077	S01	5.67364
GSM972078	S03	6.92581
GSM972079	S01	6.91899
GSM972082	S03	6.50299
GSM972083	S02	6.91046
GSM972084	S04	5.69192
GSM972085	S03	5.25073
GSM972088	S04	6.43244
GSM972089	S04	6.02428
GSM972092	S03	8.15485
GSM972093	S04	7.5229
GSM972094	S03	6.96206
GSM972095	S03	7.42476
GSM972097	S03	7.64824
GSM972100	S02	5.54403
GSM972101	S01	5.21023
GSM972102	S04	5.78583
GSM972103	S01	6.31977
GSM972104	S04	8.41649
GSM972105	S01	6.97416
GSM972106	S01	7.06603
GSM972107	S01	5.85831
GSM972111	S01	6.19839
GSM972112	S03	7.9803
GSM972113	S03	9.27927
GSM972115	S01	6.32612
GSM972116	S04	5.77395
GSM972121	S02	6.21873
GSM972123	S01	5.209
GSM972124	S04	5.42554
GSM972125	S04	5.77836
GSM972127	S01	7.09289
GSM972128	S03	6.83243
GSM972131	S03	7.48499
GSM972132	S04	7.16231
GSM972133	S04	8.07946
GSM972134	S04	6.70776
GSM972140	S03	8.99315
GSM972141	S03	5.26553
GSM972143	S02	7.42603
GSM972145	S02	5.84285
GSM972146	S04	7.5234
GSM972149	S02	5.65999
GSM972150	S02	6.46665
GSM972158	S03	7.75335
GSM972159	S02	6.18856
GSM972160	S01	6.57753
GSM972161	S02	6.17647
GSM972162	S02	6.04849
GSM972163	S02	5.55878
GSM972164	S03	7.20357
GSM972165	S03	7.62042
GSM972167	S02	6.76955
GSM972169	S02	5.58746
GSM972170	S02	6.47565
GSM972172	S01	5.92461
GSM972173	S01	5.97798
GSM972174	S01	5.54312
GSM972175	S01	6.35606
GSM972176	S03	8.29588
GSM972177	S01	6.04925
GSM972178	S01	5.71016
GSM972179	S01	5.99399
GSM972180	S01	5.66674
GSM972181	S03	7.53712
GSM972182	S01	5.35444
GSM972183	S01	5.68042
GSM972184	S03	6.46755
GSM972185	S01	5.38112
GSM972186	S03	5.89257
GSM972187	S03	8.54497
GSM972188	S02	5.5209
GSM972190	S02	7.08676
GSM972191	S02	6.70976
GSM972192	S01	6.23571
GSM972193	S01	6.78025
GSM972194	S01	5.50605
GSM972195	S01	5.353
GSM972196	S01	5.94145
GSM972197	S01	5.41717
GSM972199	S01	5.81374
GSM972200	S01	6.19188
GSM972201	S03	6.57321
GSM972203	S01	6.08634
GSM972204	S04	7.47158
GSM972205	S02	5.83209
GSM972206	S02	7.02859
GSM972208	S03	9.42867
GSM972210	S02	7.18647
GSM972211	S02	7.19358
GSM972216	S02	5.99133
GSM972217	S02	6.75483
GSM972231	S01	6.82209
GSM972232	S01	6.94003
GSM972234	S04	7.44962
GSM972244	S01	5.75035
GSM972251	S03	8.2575
GSM972254	S01	6.9915
GSM972255	S03	6.52484
GSM972260	S01	5.40912
GSM972262	S03	9.83329
GSM972297	S04	5.68208
GSM972301	S04	6.05234
GSM972327	S04	5.30332
GSM972345	S04	6.94631
GSM972349	S03	9.38927
GSM972352	S03	7.91109
GSM972355	S03	7.78002
GSM972359	S04	5.83882
GSM972360	S01	6.68078
GSM972361	S03	8.00397
GSM972363	S01	7.51376
GSM972365	S03	5.50864
GSM972366	S01	7.0634
GSM972367	S03	7.13668
GSM972369	S03	5.3515
GSM972370	S01	7.64859
GSM972372	S01	5.74479
GSM972375	S04	8.30292
GSM972376	S03	6.8746
GSM972377	S04	8.12467
GSM972378	S01	6.38657
GSM972379	S01	4.8669
GSM972380	S04	6.87849
GSM972381	S01	9.24104
GSM972383	S01	5.9243
GSM972384	S01	5.76689
GSM972385	S04	6.91294
GSM972386	S01	5.06215
GSM972388	S01	5.4274
GSM972390	S01	5.59212
GSM972391	S01	5.42239
GSM972392	S01	5.5519
GSM972393	S01	5.32684
GSM972394	S01	6.21127
GSM972398	S02	5.65157
GSM972399	S02	5.72455
GSM972400	S04	5.59747
GSM972401	S03	5.90402
GSM972402	S03	7.38193
GSM972405	S03	7.3376
GSM972407	S03	6.82936
GSM972409	S03	9.91097
GSM972410	S01	7.53301
GSM972412	S02	6.4977
GSM972413	S03	10.0001
GSM972416	S03	9.64055
GSM972417	S01	7.0724
GSM972418	S01	7.90969
GSM972419	S03	7.48395
GSM972420	S01	5.33326
GSM972421	S03	6.30504
GSM972422	S03	7.74307
GSM972423	S01	6.72662
GSM972424	S01	5.89458
GSM972425	S03	6.1538
GSM972426	S01	5.80349
GSM972427	S01	7.28416
GSM972428	S03	5.39024
GSM972429	S01	5.69276
GSM972431	S03	6.98162
GSM972432	S03	7.05783
GSM972433	S03	7.49817
GSM972435	S02	6.28401
GSM972436	S02	8.0844
GSM972437	S03	7.99817
GSM972438	S03	8.6568
GSM972439	S04	6.96594
GSM972440	S03	6.99083
GSM972441	S03	6.56581
GSM972444	S03	7.03556
GSM972455	S03	7.95157
GSM972467	S04	6.57803
GSM972476	S03	6.59467
GSM972479	S03	9.06501
GSM972500	S01	6.66281
GSM972501	S01	5.77907
GSM972503	S04	6.31207
GSM972504	S01	6.18813
GSM972505	S01	5.26256
GSM972506	S01	6.04301
GSM972518	S01	6.64481
GSM972519	S01	6.05165
GSM972521	S04	6.71378
GSM972522	S02	6.70773

## Sheet: Fig. 3b
Description	setSize	enrichmentScore	NES	pvalue	p.adjust	qvalues	rank	core_enrichment	cell_state
epithelial mesenchymal transition	200	-0.670372	-3.00376	1e-10	1.34e-09	8.21053e-10	4635	BGN/SAT1/PFN2/EMP3/MATN2/RHOB/PCOLCE/THY1/LOXL2/TFPI2/GADD45A/COL1A1/DKK1/TNFRSF11B/COL4A2/CD59/EFEMP2/LRRC15/TIMP1/IGFBP4/ITGA5/PCOLCE2/TPM2/FLNA/COL11A1/WNT5A/COL6A2/NNMT/LGALS1/COL5A1/CD44/COL4A1/LOXL1/TNC/TGFBR3/GPX7/FGF2/NT5E/SERPINE1/PTHLH/COL1A2/DAB2/FBLN1/COL8A2/MXRA5/MMP2/CDH6/COL12A1/TAGLN/NTM/MYL9/INHBA/CXCL12/SPP1/CCN1/THBS2/LAMA2/CALU/SPARC/SFRP4/TPM1/TIMP3/BASP1/CCN2/PTX3/IL15/ACTA2…	Fibroblasts_S03
kras signaling up	199	-0.487243	-2.17819	1e-10	1.34e-09	8.21053e-10	4076	LCP1/CDADC1/PTGS2/DOCK2/LAT2/FBXO4/ZNF277/ITGB2/CROT/ADAM17/CTSS/RELN/FCER1G/CMKLR1/MAP3K1/MTMR10/PLAT/LAPTM5/WDR33/APOD/IL33/CXCR4/C3AR1/RABGAP1L/ADGRA2/TOR1AIP2/USP12/CLEC4A/EMP1/PRDM1/HSD11B1/BTC/PECAM1/SCG5/BTBD3/GNG11/INHBA/SPP1/CPE/GPRC5B/MPZL2/NAP1L2/CBR4/ITGBL1/BIRC3/ETV1/STRN/ALDH1A3/BPGM/ZNF639/HDAC9/SPON1/TLR8/GUCY1A1/CFH/CFHR2/DCBLD2/CBL/GFPT2/GPNMB/TRIB2/MAFB/TMEM100/MMD/PRRX1/F13A1/…	Fibroblasts_S03
mitotic spindle	198	-0.468346	-2.09355	1e-10	1.34e-09	8.21053e-10	3464	SASS6/TUBGCP5/RALBP1/KATNA1/NET1/CEP57/CD2AP/NEDD9/ARF6/AKAP13/ALS2/TSC1/CEP192/FGD4/KLC1/RAPGEF5/RASA1/CDC42BPA/DLG1/GSN/KIFAP3/SOS1/SMC3/CLASP1/WASL/VCL/PCGF5/CDC27/PCM1/PPP4R2/STK38L/WASF1/MARCKS/CNTRL/ARHGEF3/MYH10/DST/RFC1/RICTOR/RANBP9/RAPGEF6/RASA2/ROCK1/SSH2/ABI1/CLIP1/ARHGAP5/NF1/ARHGEF12/NCK1/TLK1/PAFAH1B1/NIN/LATS1/APC/NOTCH2/HOOK3/PALLD/TIAM1/FGD6/PDLIM5/ARHGAP29/CCDC88A/DOCK4/ITSN1/P…	Fibroblasts_S03
tnfa signaling via nfkb	199	-0.532523	-2.38061	1e-10	1.34e-09	8.21053e-10	4201	CXCL10/DUSP5/BTG3/BHLHE40/PTGS2/NR4A2/SLC2A3/NFAT5/FOSL2/SPSB1/PNRC1/PLPP3/DUSP1/DDX58/PFKFB3/TLR2/NAMPT/DRAM1/CD83/KLF6/CD44/MCL1/ACKR3/TNC/IFIH1/BCL2A1/BTG1/SOD2/SGK1/CCL2/KYNU/TIPARP/KLF10/PDE4B/JAG1/EGR3/CCNL1/SERPINE1/GCH1/CXCL11/NFE2L2/TNFAIP6/IFIT2/INHBA/CCN1/TANK/NR4A3/PLK2/ZBTB10/PTX3/REL/BIRC3/EGR2/CD69/RCAN1/MARCKS/NFIL3/MAP3K8/ATP2B1/KLF9/BCL6/GEM/OLR1/GPR183/GFPT2/BIRC2/PTPRE/TNFAIP8…	Fibroblasts_S03
uv response dn	142	-0.680504	-2.90342	1e-10	1.34e-09	8.21053e-10	2714	BCKDHB/IGF1R/ACVR2A/FYN/KIT/SCAF8/CDC42BPA/SERPINE1/CELF2/ATP2C1/COL1A2/DLG1/DAB2/PIK3R3/TGFBR2/CCN1/TJP1/IGFBP5/CITED2/PTGFR/NIPBL/COL3A1/DLC1/CAP2/AGGF1/BMPR1A/PMP22/RND3/PTEN/YTHDC1/ATP2B1/FBLN5/LAMC1/HAS2/LTBP1/COL5A2/NR1D2/KCNMA1/PHF3/RASA2/ARHGEF9/ATRX/NEK7/ATP2B4/INPP4B/DYRK1A/CAV1/VLDLR/EFEMP1/AMPH/PRKAR2B/PRDM2/GJA1/SYNE1/SDC2/TOGARAM1/MAP1B/TFPI/NOTCH2/MAGI2/SNAI2/PTPRM/PTPN21/RGS4/ATXN…	Fibroblasts_S03
protein secretion	96	-0.556007	-2.28705	1.33803e-09	1.49413e-08	9.15491e-09	3940	VPS45/RPS6KA3/LAMP2/DNM1L/GALC/RAB9A/ZW10/CLN5/AP3S1/SEC31A/DOP1A/ANP32E/CLTC/ARFIP1/ARCN1/USO1/BNIP3/SCAMP1/VPS4B/AP3B1/GOLGA4/SNAP23/STAM/SEC24D/TMX1/MAPK1/PAM/RAB2A/SGMS1/VAMP7/VAMP4/DST/ARFGAP3/TMED10/RAB5A/STX7/ADAM10/LMAN1/STX12/NAPG/CAV2/MON2/SNX2/ABCA1/SSPN	Fibroblasts_S03
interferon gamma response	193	-0.433548	-1.91969	2.6805e-09	2.56562e-08	1.57202e-08	4222	RIPK1/CXCL10/PTPN2/CXCL9/OAS2/PLA2G4A/PTGS2/IL7/IL18BP/LAP3/STAT1/XAF1/GPR18/PLSCR1/NCOA3/STAT2/DDX58/CMKLR1/TNFSF10/NAMPT/SELP/MX2/IFIT3/DDX60/CD274/IFI44L/C1R/IFIH1/BTG1/SOD2/CCL2/ARID5B/PDE4B/B2M/ST3GAL5/GCH1/IFIT1/CXCL11/TNFAIP6/IRF2/P2RY14/SERPING1/IFI44/RSAD2/IFIT2/STAT4/EIF2AK2/IL15/SPPL2A/SAMD9L/FAS/CD69/PELI1/BPGM/FGL2/C1S/CFH/RAPGEF6/CSF2RB/LATS2/CD86/JAK2/EIF4E3/HIF1A/VCAM1/ST8SIA4/SSP…	Fibroblasts_S03
inflammatory response	200	-0.414708	-1.8582	1.3044e-08	1.09243e-07	6.69363e-08	4201	CXCL10/CXCL9/TIMP1/KCNJ2/PTGER2/ITGA5/VIP/TLR3/SELE/RAF1/CD14/CMKLR1/TNFSF10/TPBG/TLR2/NAMPT/LPAR1/SELL/KLF6/PDPN/RASGRP1/IL10/C3AR1/GABBR1/CCL2/PDE4B/ACVR2A/SERPINE1/GCH1/CXCL11/ATP2C1/TNFAIP6/AQP9/ITGB8/INHBA/EIF2AK2/GNAI3/IL15/CLEC5A/C5AR1/IFNAR1/SLC7A2/RGS1/CD69/SLC31A2/AXL/ATP2B1/HAS2/CYBB/P2RX7/OLR1/GPR183/DCBLD2/AHR/OSMR/ABI1/HIF1A/TLR1/PTPRE/HRH1/MSR1/RNF144B/PCDH7/IL1R1/ABCA1/SGMS2/CALCRL	Fibroblasts_S03
androgen response	97	-0.531244	-2.19047	2.04996e-08	1.51968e-07	9.31149e-08	4187	SRP19/ACTN1/FKBP5/RPS6KA3/NGLY1/ACSL3/ABCC4/HPGD/SPCS3/ELOVL5/VAPA/PIAS1/SGK1/ARID5B/UBE2J1/B2M/SLC38A2/MYL12A/PGM3/BMPR1B/CDK6/GNAI3/ZBTB10/ADAMTS1/SEC24D/ALDH1A3/MERTK/PLPP1/CDC14B/GUCY1A1/NCOA4/INPP4B/ELK4/DNAJB9/LMAN1/AKAP12/TNFAIP8/MAF/APPBP2/STEAP4/PTPN21/ITGAV/PDLIM5/ELL2	Fibroblasts_S03
cytokines	392	0.456341	1.60775	2.26818e-08	1.51968e-07	9.31149e-08	3381	SEMA6B/AVP/POMC/OSGIN1/PRLH/GDF2/UCN/ADM2/IL34/GNRH2/NRG1/FGF3/FGF21/SLURP1/NPPB/AMH/PSPN/FGF17/SCGB3A1/IL17B/CCL27/IL13/CRH/INHA/IL17F/GHRH/GIP/INS/NGF/EDN2/SEMA6C/TNFSF14/UCN3/EPO/IL17C/LACRT/CCL17/FGF8/RLN3/AZU1/OXT/INSL6/CLCF1/SEMA3D/FGF5/PPY/BMP7/GPHB5/SCT/NPPA/CCL1/AGRP/MLN/FSHB/GKN1/ARTN/NPPC/HDGF/IFNW1/FGF6/LTA/ANGPTL7/IFNB1/CSH1/EBI3/CD320/CAMP/NPY/CSF2/TGFB2/CSF3/NRG2/PTH2/CSHL1/IL4/RET…	Fibroblasts_S03
kras signaling dn	195	0.507582	1.73254	7.13929e-07	4.34848e-06	2.66442e-06	3690	HNF1A/KCNQ2/PDCD1/DTNB/NGB/PNMT/SLC38A3/SNCB/P2RX6/CALML5/ADRA2C/TGM1/ATP6V1B1/NPHS1/ATP4A/NOS1/ALOX12B/EDN2/PAX3/ARHGDIG/OXT/SHOX2/CDH16/NR6A1/CACNG1/TFAP2B/PAX4/CACNA1F/RYR1/SSTR4/GRID2/CKM/MYH7/ABCG4/FSHB/NRIP2/RGS11/CPEB3/CYP11B2/CHRNG/CLPS/SOX10/TGFB2/CLSTN3/MAST3/PROP1/IL5/FGF16/UPK3B/THNSL2/TLX1/NTF3/MAGIX/FGF22/VPREB1/SLC6A3/CNTFR/GPR3/TNNI3/TG	Fibroblasts_S03
tgf beta signaling	54	-0.609917	-2.23551	1.03079e-06	5.75526e-06	3.5264e-06	4550	UBE2D3/SMURF1/RHOA/CTNNB1/SMAD7/NOG/SKI/LTBP2/KLF10/BCAR3/HIPK2/SERPINE1/SLC20A1/TJP1/SMURF2/XIAP/SKIL/BMPR1A/RAB31/ARID4B/THBS1/MAP3K7/APC/ACVR1/WWTR1/BMPR2/TGFBR1	Fibroblasts_S03
complement	198	-0.343512	-1.53553	5.08782e-05	0.000262218	0.000160668	4459	ANXA5/TFPI2/CTSC/LGMN/COL4A2/CD46/CPM/CD59/DUSP5/GZMK/TIMP1/PLA2G4A/PDP1/LAP3/USP14/LAMP2/PLSCR1/RAF1/APOBEC3G/C3/CTSS/VCPIP1/GATA3/FCER1G/CLU/CTSB/PPP2CB/PRCP/DGKH/PLAT/RASGRP1/LIPA/C1R/GMFB/KYNU/USP16/PLA2G7/FYN/SERPINE1/RBSN/ADAM9/IRF2/SERPING1/DYRK2/KIF2A/CPQ/CTSL/GNAI3/AKAP10/GPD2/GCA/DOCK9/CBLB/F8/CDH13/ITGAM/TIMP2/C1S/CFH/FN1/OLR1/CTSO/JAK2/SH2B3/USP8/USP15/CD36/PIK3CG/PIK3CA/DOCK10/GNG2/Z…	Fibroblasts_S03
hypoxia	200	-0.33031	-1.48003	0.000157804	0.000755204	0.000462733	4255	TES/AMPD3/BHLHE40/HMOX1/NAGK/SLC2A5/SLC2A3/FOSL2/PNRC1/CSRP2/DUSP1/RRAGD/SAP30/PFKFB3/TPBG/MAP3K1/RBPJ/COL5A1/KLF6/VHL/CXCR4/ACKR3/BTG1/P4HA1/TIPARP/TGFB3/KDM3A/CCNG2/PGM2/SERPINE1/ERRFI1/KLF7/CAVIN1/CCN1/CCN2/UGP2/CITED2/PAM/NFIL3/PDK1/SRPX/PPP1R3C/LXN/CHST3/CAV1/VLDLR/WSB1/AKAP12/IDS/DCN/LOX/SDC2/GBE1/ETS1/BNIP3L/TMEM45A/RORA/NR3C1	Fibroblasts_S03
myc targets v2	58	0.583514	1.76103	0.000198004	0.00088442	0.000541907	5902	PPAN/TCOF1/WDR74/TBRG4/PA2G4/GRWD1/NOP2/RRP9/SLC19A1/NOC4L/SLC29A2/IMP4/RRP12/BYSL/PLK1/DCTPP1/PES1/NOP16/SRM/PHB/MRTO4/LAS1L/IPO4/MYBBP1A/AIMP2/EXOSC5/FARSA/CDK4/PPRC1/PUS1/MCM5	Fibroblasts_S03
il2 stat5 signaling	199	-0.331519	-1.48203	0.000305649	0.0012799	0.00078423	4201	CXCL10/SH3BGRL2/BHLHE40/PTGER2/LRIG1/NFKBIZ/COCH/SLC2A3/GLIPR2/ITGA6/COL6A1/PLSCR1/ENPP1/NCOA3/RRAGD/SPRED2/TNFSF10/SELP/CD83/SELL/KLF6/CD44/SNX9/IL10/RABGAP1L/P4HA1/HIPK2/IGF1R/NT5E/ALCAM/EMP1/AHNAK/IFNGR1/PLAGL1/SPP1/SHE/SOCS2/IKZF2/NFIL3/MAP3K8/PLPP1/PRKCH/HOPX/FGL2/SNX14/AHR/LRRC8C/CD86/PRNP/GUCY1B1/FAM126B/PHTF2/DENND5A/GPR65/TIAM1/SWAP70/ITGAV/NRP1/RORA/BMPR2/TWSG1	Fibroblasts_S03
angiogenesis	36	-0.514716	-1.77301	0.003509	0.0138296	0.00847374	3441	APP/LPL/JAG1/FGFR1/KCNJ8/SPP1/COL3A1/VCAN/THBD/COL5A2/OLR1/FSTL1/POSTN/LUM/ITGAV/NRP1	Fibroblasts_S03
allograft rejection	191	-0.307465	-1.35717	0.00415222	0.0151396	0.00927643	4199	CXCL9/IKBKB/TIMP1/CD4/IL7/EIF3J/FLNA/TLR3/STAT1/BCL10/ITGB2/GCNT1/PRKCB/CTSS/EIF4G3/IGSF6/TLR2/KLRD1/IL10/GBP2/EIF3A/CCL2/B2M/FGR/ACVR2A/CCR1/CRTAM/DEGS1/LY86/GLMN/HCLS1/IFNGR1/FYB1/TRAT1/INHBA/STAT4/CCR5/IL15/GALNT1/ITK/FAS/SRGN/HDAC9/CCR2/F2R/FCGR2B/CD86/JAK2/ABI1/HIF1A/TLR1/BCAT1/PTPRC/NCK1/UBE2D1/MAP3K7/ETS1/GPR65/ST8SIA4/SOCS5	Fibroblasts_S03
il6 jak stat3 signaling	87	-0.370682	-1.48794	0.00434094	0.0151396	0.00927643	4201	CXCL10/PTPN2/CXCL9/IL13RA1/HMOX1/IL7/STAT1/STAT2/CD14/TLR2/CD44/CCR1/CXCL11/PTPN11/A2M/IFNGR1/IFNAR1/FAS/MAP3K8/CBL/CSF2RB/OSMR/PDGFC/CD36/ITGA4/IL1R1/LEPR/IL6ST/STAM2	Fibroblasts_S03
apoptosis	160	-0.314687	-1.3544	0.00451929	0.0151396	0.00927643	4953	PPP3R1/IGFBP6/TXNIP/BCL2L11/CFLAR/PPT1/PDCD4/BGN/SAT1/RHOB/PEA15/GADD45A/CTNNB1/CREBBP/TIMP1/BTG3/HMOX1/LEF1/SMAD7/DNAJC3/PMAIP1/BCL10/DNM1L/CD14/APP/CLU/TNFSF10/PLAT/ETF1/CD44/NEDD9/MCL1/GPX3/SOD2/TGFBR3/EGR3/GCH1/SLC20A1/MMP2/GSN/EMP1/IFNGR1/BCL2L2/TIMP3/SC5D/XIAP/BIRC3/FAS/CD69/TIMP2/F2R/RNASEL/FEZ1/CYLD/ROCK1/CAV1/LUM/ANXA1/DCN/BNIP3L/DPYD/PLPPR4	Fibroblasts_S03
pi3k akt mtor signaling	105	-0.332929	-1.36596	0.01382	0.0440922	0.0270164	3651	RAF1/PRKCB/STAT2/HSP90B1/ADCY2/CXCR4/PLCB1/MKNK1/GNA14/TBK1/CLTC/MAPK10/EIF4E/PTPN11/IRAK4/PIK3R3/MAPK9/SLA/RIT1/SMAD2/MAPK1/ATF1/PTEN/ACTR3/PDK1/ACTR2/CAB39/MAPK8/ITPR2/GSK3B/NCK1/MAP3K7/TIAM1/PIKFYVE	Fibroblasts_S03
adipogenesis	198	-0.278427	-1.2446	0.014567	0.0443631	0.0271824	2780	PRDX3/HIBCH/UBC/ANGPT1/BCL2L13/C3/CMPK1/DRAM2/PFKFB3/LPL/CAT/COL4A1/CAVIN2/GPX3/SCP2/DLAT/G3BP2/CCNG2/IDH3A/PPM1B/RIOK3/ATL2/IFNGR1/NABP1/CAVIN1/TANK/PPP1R15B/ENPP2/NDUFA5/STOM/SLC66A3/ACADM/GPD2/FABP4/COL15A1/UBQLN1/HSPB8/NKIRAS1/BCL6/RAB34/CHUK/GPAM/MAP4K3/LAMA4/DNAJB9/OMD/SPARCL1/MYLK/FZD4/CD36/GBE1/ABCA1/RNF11/SSPN/ITSN1	Fibroblasts_S03
heme metabolism	199	-0.27529	-1.23067	0.0246404	0.0717785	0.0439805	3756	GCLC/AGPAT4/MARK3/LAMP2/GCLM/KLF3/C3/GAPVD1/ABCG2/BTRC/MBOAT2/CTSB/FECH/CAT/EZH1/DCAF10/ENDOD1/RBM5/SLC25A37/CPOX/MINPP1/LMO2/VEZF1/RIOK3/SDCBP/FBXO9/SLC30A1/MOSPD1/CDC27/NNT/BPGM/DCUN1D1/TNS1/NCOA4/YPEL5/NEK7/CAST/ATG4A/TNRC6B/ARHGEF12/DAAM1/BMP2K/TRAK2/RNF19A/USP15/PICALM/KAT2B/ISCA1/BNIP3L/CLIC2/BACH1/ELL2/SYNJ1/NR3C1	Fibroblasts_S03
tnf family members receptors	18	0.621048	1.52866	0.0273168	0.0762594	0.0467261	1958	TNFRSF18/TNFRSF10C/TNFRSF13B/TNFRSF25/TNFRSF8	Fibroblasts_S03
tgfb family member receptor	12	-0.67113	-1.70409	0.0289336	0.0775422	0.0475121	2911	TGFBR3/ACVR1C/ACVR2A/BMPR1B/TGFBR2/BMPR1A/BMPR2/TGFBR1	Fibroblasts_S03
interferon alpha response	96	-0.31025	-1.27617	0.0419493	0.104986	0.0643275	4396	PARP14/TMEM140/CXCL10/IL7/TENT5A/PARP9/LAP3/PLSCR1/TRIM5/STAT2/ELF1/IFIT3/DDX60/SELL/IFI44L/GBP2/IFIH1/B2M/CXCL11/IRF2/IFI44/RSAD2/IFIT2/SAMD9/EIF2AK2/IL15/SAMD9L/C1S/LPAR6	Fibroblasts_S03
interleukins	37	0.505873	1.4068	0.0423077	0.104986	0.0643275	2814	IL34/IL17B/IL13/IL17F/IL17C/IL4/IL27/IL5/IL3/IL1F10/IL11	Fibroblasts_S03
spermatogenesis	134	0.389493	1.29664	0.0461869	0.110519	0.0677176	5962	POMC/PRM2/DNAJB8/ZNRF4/NOS1/TEKT2/PCSK4/CNIH2/AKAP4/PGK2/ACTL7B/TNP1/GSG1/PDHA2/HSPA1L/HOXB1/DPEP3/GAD1/CST8/CLPB/DDX4/PACRG/TSSK2/OAZ3/TNNI3/ACRBP/GAPDHS/ACE/HBZ/PHKG2/TALDO1/THEG/HTR5A/ODF1/AURKA/TKTL1/NEFH/KIF2C/DDX25/TNP2/CHRM4/NCAPH/SYCP1/PCSK1N/CLVS1/TUBA3C/DMRT1/TULP2	Fibroblasts_S03
bcrsignalingpathway	70	-0.334091	-1.2952	0.0582957	0.134683	0.0825238	2320	PIK3R3/KRAS/PIK3R1/PPP3CA/MALT1/CHUK/FCGR2B/RASGRP3/PPP3CB/GSK3B/PIK3CG/PIK3CA/AKT3	Fibroblasts_S03
pancreas beta cells	38	0.48572	1.3566	0.0625798	0.139762	0.0856355	3016	HNF1A/NEUROG3/PDX1/INS/PKLR/PAX4/ABCC8/PCSK2/GCK	Fibroblasts_S03
tgfb family member	31	0.496356	1.34948	0.0804598	0.173897	0.106551	5465	GDF2/INHA/BMP7/TGFB2/BMP10/BMP3/NODAL/GDF3/GDF5/GDF9/INHBE	Fibroblasts_S03
cholesterol homeostasis	72	-0.296204	-1.16136	0.106067	0.222078	0.136073	4459	ANXA5/CTNNB1/LGMN/MAL2/PNRC1/PLSCR1/CLU/LPL/JAG1/ALCAM/ERRFI1/STARD4/SC5D/NFIL3/GPX8/GNAI1/NIBAN1/ANTXR2/TP53INP1/CPEB2	Fibroblasts_S03
interferons	17	0.551262	1.34148	0.115922	0.235356	0.144209	6107	IFNW1/IFNB1/IFNK/IFNA21/IFNA2/IFNA6	Fibroblasts_S03
notch signaling	32	-0.386851	-1.27801	0.123853	0.244064	0.149544	3624	WNT5A/SAP30/SKP1/JAG1/FZD7/MAML2/FBXW11/FZD1/NOTCH2/ST3GAL6	Fibroblasts_S03
mtorc1 signaling	199	-0.243562	-1.08883	0.186141	0.356327	0.218331	4430	TCEA1/MTHFD2L/IDH1/CTSC/LGMN/TES/BHLHE40/ELOVL6/SLC2A3/GCLC/ITGB2/ADD3/GTF2H1/CANX/ACSL3/SSR1/HSP90B1/IFRD1/RDH11/TXNRD1/SKAP2/ELOVL5/NAMPT/ETF1/PITPNB/CXCR4/P4HA1/TBK1/SYTL2/PSMC6/USO1/ATP6V1D/PIK3R3/STARD4/UFM1/SLA/RIT1/IGFBP5/SC5D/UCHL5/NFIL3/ACTR3/PDK1/FGL2/EDEM1/ACTR2/RAB1A/VLDLR/GSK3B/MLLT11/PLOD2/BCAT1/NIBAN1/GBE1	Fibroblasts_S03
interferon receptor	3	-0.791987	-1.30849	0.194712	0.36238	0.222039	2161	IFNAR2/IFNGR1	Fibroblasts_S03
interleukins receptor	37	0.423492	1.1777	0.210256	0.380735	0.233286	4848	IL17RE/IL9R/IL12RB1/IL1RL2/IL31RA/IL17RC/IL20RB/IL22RA1/IL27RA/IL3RA	Fibroblasts_S03
unfolded protein response	113	-0.25674	-1.07321	0.240385	0.423836	0.259695	4472	XPOT/PAIP1/HERPUD1/EXOC2/NFYA/ERN1/DNAJC3/WIPI1/MTREX/SSR1/HSP90B1/SPCS3/ATF6/EIF4A2/SEC31A/CCL2/DCP1A/CNOT6/IFIT1/EIF4E/NABP1/SLC30A5/EDEM1/DNAJB9/EIF2AK3/DCP2/TTC37/FKBP14/NFYB	Fibroblasts_S03
chemokines	81	0.354776	1.11758	0.269275	0.462601	0.283447	2539	SEMA6B/CCL27/EDN2/SEMA6C/CCL17/SEMA3D/CCL1/CAMP/SEMA7A	Fibroblasts_S03
cytokine receptors	288	0.308886	1.0757	0.283096	0.474185	0.290546	4884	LTB4R2/NR2E3/NR5A1/AVPR2/RARA/FLT4/IL17RE/IL9R/PTGER1/SSTR5/PLXNA3/NPR1/OPRL1/TNFRSF18/TNFRSF10C/SCTR/RXFP3/IL12RB1/GALR2/CXCR5/CRLF1/IL1RL2/OGFR/GPR32/ESR1/ESR2/TNFRSF13B/NR6A1/ESRRB/RXRG/LTBR/GPR17/AMHR2/MC1R/NR2F6/MTNR1B/ESRRA/MC3R/TNFRSF25/AVPR1A/TNFRSF8/CCR10/S1PR2/LTB4R/RXRB/GHSR/TACR1/OPRD1/GCGR/GIPR/NR0B1/CNTFR/PTH1R/IL31RA/GLP2R/NR2E1/IL17RC/CXCR3/TUBB3/CALCR/GHRHR/CRLF2/MC2R/IL20RB/PLXN…	Fibroblasts_S03
chemokine receptors	43	0.392299	1.1215	0.296855	0.483663	0.296353	2345	LTB4R2/PLXNA3/RXFP3/CXCR5/GPR32/GPR17/CCR10/LTB4R	Fibroblasts_S03
dna repair	148	0.323469	1.08296	0.303191	0.483663	0.296353	6397	POLL/VPS37D/ERCC2/BOLA2/TAF10/RAD52/POLR1H/ADRM1/POLR2J/POLR2I/APRT/MPG/NELFE/BCAM/POLR2H/LIG1/ELL/AAAS/PDE6G/GTF2F1/EDF1/POLR2F/POLD1/SSRP1/SEC61A1/SURF1/NME1/GTF3C5/NME4/NT5C/NELFCD/SAC3D1/IMPDH2/POLR1D/DDB1/SNAPC4/TARBP2/BRF2/BCAP31/RPA3/NELFB/RAE1/POLA2/RFC2/VPS28/POLR1C/CANT1/POM121/POLD4/GUK1/VPS37B/POLR2E/TAF6	Fibroblasts_S03
myc targets v1	197	0.309921	1.05813	0.344792	0.537234	0.329177	7509	MRPL23/PA2G4/HDGF/SNRPA/RRP9/POLD2/TUFM/RUVBL2/SF3B3/PSMD8/LSM7/EIF3B/RPS10/PPM1G/MRPL9/SNRPD2/PHB2/PSMB2/FBL/NME1/NOP16/PSMD3/CDC20/SRM/NHP2/PHB/PSMB3/LSM2/CCT3/IMPDH2/RPS5/AIMP2/PSMA7/CSTF2/CYC1/MCM7/CDK4/CDC45/EXOSC7/TRIM28/RPL18/CCT7/MCM2/NDUFAB1/MCM5/GOT2/PRPF31/UBE2L3/SNRPD3/RNPS1/XRCC6/RPL14/EIF3D/MRPS18B/RPS2/SNRPG/CAD/RACK1/RAN/MCM4/NOP56/PSMC4/RANBP1/TXNL4A	Fibroblasts_S03
tcrsignalingpathway	111	-0.246414	-1.01995	0.37	0.563409	0.345215	2320	RASGRP1/IL10/PAK2/FYN/PIK3R3/KRAS/PIK3R1/SOS1/PPP3CA/ITK/SOS2/CBLB/MAP3K8/PDK1/MALT1/CHUK/CBL/PPP3CB/PTPRC/NCK1/PIK3CG/PIK3CA/AKT3	Fibroblasts_S03
apical junction	198	-0.222307	-0.993734	0.424312	0.630726	0.386462	2711	RASA1/CDK8/DLG1/MMP2/CDH6/MSN/ADAM9/MAP3K20/PECAM1/AMIGO2/PIK3R3/RSU1/PARVA/FYB1/MYL9/PALS1/PARD6G/MPZL2/TJP1/WASL/VCL/VCAN/MYH10/NEGR1/PTEN/SLIT2/ARHGEF6/CDH11/CD86/JAM3/FBN1/ADAMTS5/VCAM1/NF1/LAYN/PTPRC/GNAI1/SGCE/ITGB1/NEXN/AKT3	Fibroblasts_S03
hedgehog signaling	35	-0.292119	-1.00295	0.433036	0.630726	0.386462	2749	UNC5C/RASA1/HEY1/CDK6/RTN1/SCG2/VLDLR/NF1/NRP1	Fibroblasts_S03
myogenesis	198	0.296641	1.01181	0.46186	0.658396	0.403416	1611	ACHE/CACNA1H/ANKRD2/TNNI2/TNNI1/TCAP/LDB3/PICK1/MAPRE3/MYLPF/ATP2A1/NOS1/MYL7/PGAM2/MYBPH/MYOG/SIRT2/MYBPC3/SH2B1/CACNG1/CAV3/SPDEF/RYR1/FOXO4/CKM/KCNH1/MYH7	Fibroblasts_S03
reactive oxygen species pathway	49	0.327882	0.96673	0.530984	0.741165	0.454131	2730	EGLN2/TXNRD2/ERCC2/CDKN2D/PTPA/PRDX2	Fibroblasts_S03
oxidative phosphorylation	199	0.278341	0.950632	0.61731	0.844077	0.517188	6043	NDUFA7/NDUFA3/RHOT2/COX6B1/ETFB/NDUFA9/HSD17B10/PMPCA/TIMM13/ATP5ME/MRPL11/TIMM50/POR/ATP6V1F/ATP5MF/COX6A1/NDUFS7/MDH2/ATP5F1D/NDUFS8/MRPS15/ATP5MC1/MRPS12/COX4I1/PHB2/POLR2F/ATP5MC2/SURF1/NDUFS6/ECI1/NDUFS3/MFN2/COX8A/NDUFS2/TIMM10/ECHS1/UQCR11/NDUFC1/NDUFV1/COX5B/NDUFB2/NDUFB7/IDH3G/CYC1/UQCRQ/TIMM8B/BCKDHA/NDUFA2/GPI/NDUFB8/NDUFAB1/IDH2/GOT2/SLC25A6	Fibroblasts_S03
apical surface	44	0.310809	0.892291	0.661692	0.886667	0.543284	5645	RTN4RL1/SCUBE1/RHCG/SLC2A4/MDGA1/SLC22A12/EPHB4/FLOT2/PKHD1/CROCC/SLC34A3/ATP6V0A4/GHRL	Fibroblasts_S03
tnf family members	12	-0.323766	-0.822086	0.685535	0.900604	0.551824	1585	TNFSF11/TNFRSF11B/TNFSF10/TNFSF13B/TNFSF4	Fibroblasts_S03
coagulation	138	0.269238	0.897462	0.708915	0.91341	0.55967	3817	ITIH1/APOA1/F11/GP9/F2/SIRT2/HPN/F10/APOC3/KLKB1/APOC2/C8A/DCT/FGG/TF/PROC/GNB2/TMPRSS6/S100A1/MMP15/FURIN/CPN1/F12/C8G/PLG/SERPINC1/MASP2	Fibroblasts_S03
e2f targets	198	0.255449	0.871308	0.798328	1	0.612726	7538	TBRG4/PA2G4/SUV39H1/MXD3/KIF22/POLD2/RNASEH2A/SPC24/HMGA1/MYBL2/DDX39A/POLE/PTTG1/LIG1/POP7/CDC25A/CCNE1/AURKB/PLK1/H2AX/POLD1/SSRP1/DCTPP1/ESPL1/CENPM/NME1/CDC20/TACC3/NCAPD2/AURKA/BIRC5/TK1/UBE2S/AK2/KIF2C/WDR90/CKS1B/JPT1/CNOT9/MCM7/RPA3/CDK4/CDC25B/CDCA3/POLA2/MCM2/RFC2/TUBG1/SNRPB/MCM5/CDCA8/ASF1B/SPAG5/NAA38/KIF18B/CCNB2/XRCC6/UBE2T/POLE4/PHF5A/MCM3/RAN/TCF19/MCM4/NOP56/RANBP1/MKI67/TUBB	Fibroblasts_S03
antimicrobials	413	0.248907	0.879354	0.858871	1	0.612726	4018	PDCD1/PGLYRP2/AGER/PGLYRP1/LCN1/SLC11A1/OBP2B/CCL27/IL13/DLL4/NOS1/APOBEC3F/CCL17/OBP2A/AZU1/ORM1/HTR1A/GFAP/CCL1/DEFB124/KLKB1/KNG1/MAPT/LTA/SKIV2L/S100A5/CCR10/ELANE/IFNB1/MASP1/DEFB123/WFIKKN1/NOX5/CAMP/REG3G/RBP2/LTB4R/TFR2/LPA/PGC/IL4/PROC/PRTN3/IL27/SFTPD/AEN/IRF5/DHX58/PCSK2/PRDX2/MAPK3/TMPRSS6/S100A1/CELA1/MAP2K2/DEFA4/SPAG11A/FURIN/PAEP/ALB/FABP2/HDAC1/FCN2/R3HDML/DEFB119/C8G/LCN6/PGLYRP…	Fibroblasts_S03
uv response up	156	0.235991	0.795783	0.892291	1	0.612726	5255	HTR7/DLG4/NPTXR/SHOX2/MRPL23/OLFM1/SIGMAR1/AP2S1/RXRB/POLR2H/ATP6V1F/YKT6/FURIN/CCNE1/BAK1/SPR/H2AX/CLCN2/HYAL2/PPIF/DGAT1/TST/FKBP4/TUBA4A/CDC34/STIP1/TACR3/WIZ/LHX2/BID/STARD3	Fibroblasts_S03
glycolysis	200	0.230733	0.788111	0.927159	1	0.612726	4636	CACNA1H/DPYSL4/CLDN9/PGAM2/B4GALT7/LHX9/GALE/GAL3ST1/ARTN/HAX1/GMPPA/SLC25A10/B3GNT3/CHPF2/ELF3/FBP2/MIOX/GALK1/MDH2/PGLS/PMM2/NDST3/CLDN3/GAPDHS/PC/GFUS/ABCB6/TPI1/B4GALT2/FKBP4/XYLT2/TALDO1/EFNA3/GPR87/AURKA	Fibroblasts_S03
xenobiotic metabolism	197	0.22439	0.766111	0.944792	1	0.612726	4578	ITIH1/HGFAC/F11/CYP17A1/ESR1/SLC1A5/UPB1/F10/ITIH4/GSS/ALDH3A1/GCKR/TGFB2/SHMT2/GNMT/BCAR1/GAD1/AHCY/POR/PYCR1/SLC22A1/TKFC/ASL/PC/DHPS/PLG/PEMT/LONP1/ATOH8/ACOX3/SPINT2/VTN/PSMB10/ABCC2	Fibroblasts_S03
naturalkiller cell cytotoxicity	121	0.218011	0.7155	0.962882	1	0.612726	5552	TNFRSF10C/ULBP3/NCR3/LAT/KIR3DL2/NFATC1/ZAP70/IFNB1/RAC3/CSF2/NCR2/MAPK3/MAP2K2/PRKCG/NFATC4/KIR2DL3/PIK3R2/FASLG/KIR2DS4/IFNA21/PTPN6/CD244/HRAS/BID/IFNA2/SHC2/VAV2/SH2D1A	Fibroblasts_S03
bile acid metabolism	112	-0.192974	-0.803784	0.971154	1	0.612726	3244	NEDD4/GCLM/CROT/DIO2/BMP6/CAT/ABCA5/CYP7B1/BCAR3/SCP2/NUDT12/PEX1/AQP9/EFHC1/SLC23A2/ACSL1/ABCA8/PEX12/PNPLA8/ABCA6/PEX13/HSD17B6/ATXN1/ABCA1	Fibroblasts_S03
g2m checkpoint	200	-0.185933	-0.833117	0.97561	1	0.612726	3819	CCNT1/RPS6KA5/CBX1/RAD21/CDC7/SFPQ/SAP30/KATNA1/SRSF10/SMC2/WRN/MNAT1/XPO1/PRPF4B/CUL3/PDS5B/MAP3K20/STAG1/AMD1/PURA/CDC27/MARCKS/YTHDC1/DR1/ATRX/SS18/HIF1A/CUL5/MEIS2/FOXN3/PAFAH1B1/MEIS1/DMD/NOTCH2/CASP8AP2/ARID4A	Fibroblasts_S03
estrogen response late	200	0.211729	0.723201	0.978148	1	0.612726	4979	SOX3/BCL2/TH/CHST8/OLFM1/ALDH3B1/PKP3/GALE/XRCC3/ETFB/MAPT/CYP26B1/RNASEH2A/ITPK1/SERPINA5/GPER1/ST14/ANXA9/TMPRSS3/LSR/GFUS/PPIF/SULT2B1/LLGL2/CDC20/TST/FKBP4/CALCR/GINS2/TJP3/DHRS2/MAPK13/SLC2A8/DHCR7/DCXR/ASS1/PTPN6	Fibroblasts_S03
peroxisome	103	0.207982	0.674302	0.981048	1	0.612726	6761	CACNA1B/DLG4/ESR2/RXRG/ACOT8/ABCC8/HAO2/ALB/ABCD1/SULT2B1/TTR/ABCB9/HMGCL/CRAT/GSTK1/FIS1/SLC25A19/MVP/HRAS/CRABP1/HSD11B2/CRABP2/IDH2/SCGB1A1/SLC35B2/PEX5/TSPO/FDPS/ACAA1/DHRS3	Fibroblasts_S03
antigen processing and presentation	114	0.206482	0.674277	0.985556	1	0.612726	6717	ULBP3/KIR3DL2/ADRM1/LTA/HSPA1L/HSPA1B/CALR/RFXANK/PDIA2/TRPC4AP/CD1E/PSMD8/KIR2DL3/CD8B/PSMD3/PSMD2/KIR2DS4/IFNA21/PSMD4/UBXN1/IFNA2/TAPBPL/PSMD13/PSMB8/KIR2DS1/IFNA6/CIITA/RAET1E/SLC10A2/PSME2	Fibroblasts_S03
fatty acid metabolism	155	0.198303	0.669486	0.993697	1	0.612726	4703	GPD1/NCAPH2/ACOT8/GCDH/RDH16/ALDH3A1/ACADS/HSD17B10/HAO2/NTHL1/CIDEA/FABP2/PCBD1/MDH2/REEP6/GSTZ1/GAPDHS/ECI1/CA6/AQP7/ERP29/LTC4S/HMGCL/CRAT/ECHS1/CA4/D2HGDH	Fibroblasts_S03
estrogen response early	200	-0.182899	-0.819523	1	1	0.612726	4121	BHLHE40/IGFBP4/LRIG1/FKBP5/PRSS23/SNX24/PMAIP1/ADD3/MREG/REEP1/TPBG/ELOVL5/ELF1/CD44/RASGRP1/RHOBTB3/ENDOD1/TIPARP/KLF10/AFF1/RBBP8/EGR3/DYNLT3/IGF1R/MYOF/SLC24A3/CXCL12/PGR/OLFML3/SLC39A6/SLC7A2/DLC1/SLC19A2/HSPB8/RAB31/PDLIM3/NRIP1/MED13L/JAK2/GJA1/SVIL/UGCG/INPP5F/SH3BP5/TIAM1/IL6ST	Fibroblasts_S03
p53 pathway	199	-0.159716	-0.713998	1	1	0.612726	3441	APP/HSPA4L/RAP2B/DRAM1/CDKN2AIP/MDM2/BTG1/ISCU/WWP1/RB1/RCHY1/ELP1/TGFA/CSRNP2/IRAG2/APAF1/PLK2/STOM/CCP110/ZMAT3/FAS/PPM1D/SLC19A2/CGRRF1/CDKN2B/CDH13/F2R/FGF13/ANKRA2/PTPN14/PTPRE	Fibroblasts_S03
wnt beta catenin signaling	41	0.177353	0.503346	1	1	0.612726	5620	HDAC11/WNT1/KAT2A/DKK4/AXIN1/TCF7/DVL2/FRAT1	Fibroblasts_S03

## Sheet: Fig. 4b
ID	State	stage	grade	number
GSM1681353	S02	II	NA	1
GSM1681354	S02	I	NA	1
GSM1681355	S02	III	NA	1
GSM1681356	S02	I	NA	1
GSM1681357	S02	II	NA	1
GSM1681358	S02	NA	NA	1
GSM1681359	S02	II	NA	1
GSM1681360	S02	II	NA	1
GSM1681361	S02	I	NA	1
GSM1681362	S02	I	NA	1
GSM1681363	S02	II	NA	1
GSM1681364	S02	II	NA	1
GSM1681365	S02	III	NA	1
GSM1681366	S02	NA	NA	1
GSM1681367	S02	III	NA	1
GSM1681368	S02	III	NA	1
GSM1681369	S02	III	NA	1
GSM1681370	S02	II	NA	1
GSM1681371	S02	I	NA	1
GSM437094	S01	I	WD	1
GSM437095	S01	I	MD	1
GSM437098	S01	I	MD	1
GSM437100	S02	I	MD	1
GSM437102	S04	I	MD	1
GSM437105	S03	I	MD	1
GSM437109	S03	I	MD	1
GSM437110	S01	I	MD	1
GSM437112	S01	I	MD	1
GSM437113	S01	I	MD	1
GSM437116	S03	I	MD	1
GSM437118	S03	II	PD	1
GSM437119	S04	II	MD	1
GSM437121	S01	II	MD	1
GSM437123	S02	II	MD	1
GSM437125	S03	II	MD	1
GSM437126	S03	II	MD	1
GSM437127	S01	II	PD	1
GSM437130	S04	II	MD	1
GSM437131	S01	II	MD	1
GSM437133	S03	II	WD	1
GSM437135	S04	II	MD	1
GSM437136	S01	II	MD	1
GSM437140	S01	II	MD	1
GSM437144	S04	II	MD	1
GSM437145	S03	II	MD	1
GSM437146	S01	II	MD	1
GSM437149	S02	II	MD	1
GSM437150	S01	II	WD	1
GSM437151	S01	II	MD	1
GSM437152	S01	II	MD	1
GSM437153	S01	II	MD	1
GSM437154	S01	II	MD	1
GSM437155	S03	II	MD	1
GSM437156	S03	II	MD	1
GSM437157	S04	II	PD	1
GSM437159	S02	II	MD	1
GSM437160	S01	II	MD	1
GSM437161	S03	II	MD	1
GSM437162	S02	II	MD	1
GSM437164	S01	II	MD	1
GSM437165	S01	II	MD	1
GSM437167	S03	II	MD	1
GSM437169	S01	II	MD	1
GSM437170	S01	II	MD	1
GSM437171	S03	II	WD	1
GSM437174	S04	III	MD	1
GSM437175	S04	III	MD	1
GSM437176	S01	III	MD	1
GSM437178	S03	III	MD	1
GSM437179	S01	III	MD	1
GSM437180	S02	III	WD	1
GSM437181	S04	III	MD	1
GSM437183	S01	III	WD	1
GSM437185	S01	III	WD	1
GSM437187	S02	III	PD	1
GSM437189	S04	III	MD	1
GSM437190	S04	III	MD	1
GSM437191	S01	III	MD	1
GSM437198	S04	III	WD	1
GSM437199	S04	III	MD	1
GSM437200	S04	III	MD	1
GSM437201	S04	III	MD	1
GSM437203	S03	III	PD	1
GSM437204	S04	III	MD	1
GSM437208	S01	III	MD	1
GSM437209	S03	III	PD	1
GSM437211	S03	III	PD	1
GSM437212	S03	III	PD	1
GSM437213	S01	III	PD	1
GSM437214	S02	III	MD	1
GSM437219	S01	III	MD	1
GSM437220	S01	III	MD	1
GSM437222	S04	III	MD	1
GSM437223	S04	III	MD	1
GSM437225	S03	III	MD	1
GSM437226	S04	III	MD	1
GSM437227	S04	III	MD	1
GSM437230	S01	III	MD	1
GSM437231	S01	IV	MD	1
GSM437234	S04	IV	MD	1
GSM437235	S04	IV	PD	1
GSM437236	S01	IV	MD	1
GSM437237	S01	IV	MD	1
GSM437240	S01	IV	MD	1
GSM437241	S01	IV	PD	1
GSM437243	S04	IV	MD	1
GSM437250	S04	IV	PD	1
GSM437251	S02	IV	MD	1
GSM437252	S01	IV	MD	1
GSM437254	S03	IV	PD	1
GSM437255	S02	IV	MD	1
GSM437257	S04	IV	MD	1
GSM437258	S02	IV	MD	1
GSM437259	S01	IV	MD	1
GSM437260	S01	IV	MD	1
GSM437261	S01	IV	MD	1
GSM437263	S04	IV	MD	1
GSM437265	S04	IV	MD	1
GSM437272	S01	II	NA	1
GSM437276	S04	III	NA	1
GSM437278	S01	II	NA	1
GSM437279	S01	I	NA	1
GSM437280	S01	III	NA	1
GSM437281	S04	II	NA	1
GSM437282	S01	III	NA	1
GSM437283	S02	I	NA	1
GSM437284	S04	I	NA	1
GSM437285	S01	I	NA	1
GSM437294	S03	III	NA	1
GSM437295	S01	IV	NA	1
GSM437296	S01	III	NA	1
GSM437297	S03	III	NA	1
GSM437298	S01	II	NA	1
GSM437299	S02	II	NA	1
GSM437301	S04	IV	NA	1
GSM437304	S02	IV	NA	1
GSM437305	S04	IV	NA	1
GSM437306	S04	II	NA	1
GSM437307	S03	II	NA	1
GSM437308	S04	IV	NA	1
GSM437310	S01	II	NA	1
GSM437311	S01	III	NA	1
GSM437313	S03	II	NA	1
GSM437315	S04	III	NA	1
GSM437316	S04	IV	NA	1
GSM437317	S03	IV	NA	1
GSM437318	S04	IV	NA	1
GSM437319	S04	IV	NA	1
GSM437320	S02	IV	NA	1
GSM734111	S01	III	PD	1
GSM734113	S04	III	MD	1
GSM734114	S03	III	PD	1
GSM734117	S01	IV	MD	1
GSM734118	S04	IV	MD	1
GSM734120	S01	II	MD	1
GSM734122	S04	III	MD	1
GSM734126	S01	III	MD	1
GSM734128	S04	III	MD	1
GSM734129	S03	III	PD	1
GSM734131	S01	IV	MD	1
GSM734132	S02	IV	MD	1
GSM734133	S01	IV	MD	1
GSM734134	S01	IV	MD	1
GSM734135	S01	IV	MD	1
GSM734137	S01	IV	MD	1
GSM734138	S02	IV	MD	1
GSM734140	S04	IV	MD	1
GSM734143	S03	II	MD	1
GSM734145	S03	II	PD	1
GSM734146	S04	II	MD	1
GSM734147	S01	II	MD	1
GSM734148	S03	II	PD	1
GSM734149	S03	II	PD	1
GSM734150	S01	II	WD	1
GSM734151	S01	II	MD	1
GSM734152	S03	II	MD	1
GSM734153	S02	II	MD	1
GSM734154	S02	II	MD	1
GSM734155	S01	II	MD	1
GSM734156	S03	II	MD	1
GSM734157	S02	II	MD	1
GSM734158	S01	II	MD	1
GSM734159	S01	II	MD	1
GSM734160	S04	II	MD	1
GSM734163	S03	I	MD	1
GSM734168	S01	III	WD	1
GSM734169	S01	III	MD	1
GSM734173	S01	IV	MD	1
GSM734175	S01	III	MD	1
GSM950412	S04	IV	NA	1
GSM950413	S01	IV	NA	1
GSM950414	S01	IV	NA	1
GSM950416	S01	IV	NA	1
GSM950417	S01	II	NA	1
GSM950419	S01	III	NA	1
GSM950422	S04	III	NA	1
GSM950424	S04	III	NA	1
GSM950425	S04	III	NA	1
GSM950429	S01	III	NA	1
GSM950430	S01	II	NA	1
GSM950431	S01	III	NA	1
GSM950432	S01	III	NA	1
GSM950434	S01	III	NA	1
GSM950435	S01	II	NA	1
GSM950436	S01	III	NA	1
GSM950437	S01	II	NA	1
GSM950438	S01	III	NA	1
GSM950439	S01	III	NA	1
GSM950440	S01	I	NA	1
GSM950441	S01	I	NA	1
GSM950442	S01	I	NA	1
GSM950443	S01	I	NA	1
GSM950444	S01	II	NA	1
GSM950446	S03	III	NA	1
GSM950447	S03	I	NA	1
GSM950449	S03	III	NA	1
GSM950451	S04	IV	NA	1
GSM950455	S03	III	NA	1
GSM950457	S04	III	NA	1
GSM950458	S02	IV	NA	1
GSM950459	S04	III	NA	1
GSM950462	S02	II	NA	1
GSM950465	S03	II	NA	1
GSM950466	S04	IV	NA	1
GSM950467	S03	I	NA	1
GSM950476	S03	I	NA	1
GSM950481	S03	II	NA	1
GSM950483	S03	I	NA	1
GSM950484	S04	III	NA	1
GSM950489	S02	I	NA	1
GSM950490	S02	II	NA	1
GSM950492	S04	III	NA	1
GSM950494	S04	IV	NA	1
GSM950495	S04	II	NA	1
GSM950497	S01	II	NA	1
GSM950500	S03	II	NA	1
GSM950503	S03	I	NA	1
GSM950505	S03	III	NA	1
GSM950508	S01	IV	NA	1
GSM950509	S01	III	NA	1
GSM950510	S01	IV	NA	1
GSM950511	S01	IV	NA	1
GSM950512	S01	II	NA	1
GSM950514	S01	III	NA	1
GSM950515	S01	IV	NA	1
GSM950516	S01	II	NA	1
GSM950517	S01	III	NA	1
GSM950518	S01	IV	NA	1
GSM950519	S01	II	NA	1
GSM950520	S01	III	NA	1
GSM950521	S03	III	NA	1
GSM950522	S01	II	NA	1
GSM950523	S01	II	NA	1
GSM950524	S01	IV	NA	1
GSM950526	S04	IV	NA	1
GSM950527	S01	IV	NA	1
GSM950529	S01	III	NA	1
GSM950530	S01	IV	NA	1
GSM950531	S03	III	NA	1
GSM950532	S03	II	NA	1
GSM971957	S04	IV	NA	1
GSM971958	S04	IV	NA	1
GSM971960	S02	I	NA	1
GSM971961	S04	IV	NA	1
GSM971962	S04	III	NA	1
GSM971963	S03	II	NA	1
GSM971965	S02	II	NA	1
GSM971966	S04	III	NA	1
GSM971968	S04	II	NA	1
GSM971969	S03	I	NA	1
GSM971971	S03	IV	NA	1
GSM971974	S01	IV	NA	1
GSM971977	S03	III	NA	1
GSM971978	S03	I	NA	1
GSM971979	S03	II	NA	1
GSM971980	S02	III	NA	1
GSM971981	S03	II	NA	1
GSM971982	S03	III	NA	1
GSM971983	S03	III	NA	1
GSM971984	S03	II	NA	1
GSM971985	S02	NA	NA	1
GSM971986	S01	II	NA	1
GSM971987	S02	II	NA	1
GSM971988	S01	IV	NA	1
GSM971990	S02	I	NA	1
GSM971991	S04	II	NA	1
GSM971993	S03	II	NA	1
GSM971995	S02	II	NA	1
GSM971996	S03	III	NA	1
GSM971997	S03	III	NA	1
GSM971998	S02	III	NA	1
GSM971999	S02	III	NA	1
GSM972000	S01	III	NA	1
GSM972001	S02	III	NA	1
GSM972003	S01	IV	NA	1
GSM972005	S01	IV	NA	1
GSM972006	S04	IV	NA	1
GSM972007	S04	IV	NA	1
GSM972008	S03	IV	NA	1
GSM972009	S02	IV	NA	1
GSM972010	S04	IV	NA	1
GSM972011	S04	IV	NA	1
GSM972012	S02	IV	NA	1
GSM972016	S03	II	NA	1
GSM972017	S01	III	NA	1
GSM972018	S03	III	NA	1
GSM972019	S04	III	NA	1
GSM972020	S02	III	NA	1
GSM972022	S01	III	NA	1
GSM972023	S01	III	NA	1
GSM972024	S01	III	NA	1
GSM972025	S02	III	NA	1
GSM972026	S04	III	NA	1
GSM972027	S01	III	NA	1
GSM972029	S04	III	NA	1
GSM972030	S04	III	NA	1
GSM972031	S01	II	NA	1
GSM972033	S01	II	NA	1
GSM972034	S01	II	NA	1
GSM972036	S01	II	NA	1
GSM972039	S04	IV	NA	1
GSM972046	S04	II	NA	1
GSM972050	S02	II	NA	1
GSM972051	S04	IV	NA	1
GSM972054	S04	II	NA	1
GSM972058	S03	II	NA	1
GSM972063	S04	II	NA	1
GSM972064	S04	IV	NA	1
GSM972068	S04	II	NA	1
GSM972070	S02	II	NA	1
GSM972072	S03	II	NA	1
GSM972073	S03	II	NA	1
GSM972074	S01	II	NA	1
GSM972075	S03	II	NA	1
GSM972076	S03	II	NA	1
GSM972078	S04	II	NA	1
GSM972080	S03	II	NA	1
GSM972081	S02	II	NA	1
GSM972082	S04	II	NA	1
GSM972083	S03	II	NA	1
GSM972084	S02	II	NA	1
GSM972088	S02	II	NA	1
GSM972089	S04	II	NA	1
GSM972092	S04	II	NA	1
GSM972093	S04	II	NA	1
GSM972094	S04	II	NA	1
GSM972096	S01	III	NA	1
GSM972097	S04	III	NA	1
GSM972098	S01	III	NA	1
GSM972099	S01	III	NA	1
GSM972100	S01	III	NA	1
GSM972101	S02	III	NA	1
GSM972102	S02	III	NA	1
GSM972103	S03	III	NA	1
GSM972104	S04	III	NA	1
GSM972105	S01	III	NA	1
GSM972112	S04	III	NA	1
GSM972113	S04	III	NA	1
GSM972115	S02	III	NA	1
GSM972116	S02	III	NA	1
GSM972117	S03	III	NA	1
GSM972118	S01	III	NA	1
GSM972120	S03	III	NA	1
GSM972121	S02	III	NA	1
GSM972122	S01	III	NA	1
GSM972124	S02	II	NA	1
GSM972125	S04	II	NA	1
GSM972128	S04	II	NA	1
GSM972130	S01	II	NA	1
GSM972131	S04	II	NA	1
GSM972133	S04	III	NA	1
GSM972134	S04	III	NA	1
GSM972135	S01	II	NA	1
GSM972136	S01	III	NA	1
GSM972137	S01	II	NA	1
GSM972138	S01	II	NA	1
GSM972139	S01	III	NA	1
GSM972140	S04	II	NA	1
GSM972141	S04	III	NA	1
GSM972142	S01	III	NA	1
GSM972143	S01	II	NA	1
GSM972144	S01	II	NA	1
GSM972145	S02	III	NA	1
GSM972146	S04	III	NA	1
GSM972148	S01	III	NA	1
GSM972149	S01	II	NA	1
GSM972150	S01	III	NA	1
GSM972151	S01	III	NA	1
GSM972152	S01	III	NA	1
GSM972153	S01	II	NA	1
GSM972154	S01	III	NA	1
GSM972155	S01	III	NA	1
GSM972156	S01	III	NA	1
GSM972157	S01	III	NA	1
GSM972158	S04	III	NA	1
GSM972159	S01	III	NA	1
GSM972160	S01	II	NA	1
GSM972161	S01	II	NA	1
GSM972162	S04	III	NA	1
GSM972163	S01	II	NA	1
GSM972164	S04	III	NA	1
GSM972165	S04	II	NA	1
GSM972166	S01	III	NA	1
GSM972167	S01	II	NA	1
GSM972168	S03	III	NA	1
GSM972169	S01	II	NA	1
GSM972170	S01	III	NA	1
GSM972171	S03	III	NA	1
GSM972174	S01	III	NA	1
GSM972184	S04	II	NA	1
GSM972186	S04	III	NA	1
GSM972189	S03	III	NA	1
GSM972190	S01	II	NA	1
GSM972191	S01	III	NA	1
GSM972198	S01	III	NA	1
GSM972201	S04	III	NA	1
GSM972204	S04	II	NA	1
GSM972205	S03	II	NA	1
GSM972206	S02	II	NA	1
GSM972208	S04	IV	NA	1
GSM972209	S03	IV	NA	1
GSM972211	S01	III	NA	1
GSM972213	S04	IV	NA	1
GSM972220	S03	III	NA	1
GSM972222	S01	II	NA	1
GSM972223	S01	II	NA	1
GSM972224	S03	III	NA	1
GSM972225	S01	II	NA	1
GSM972226	S01	II	NA	1
GSM972227	S01	IV	NA	1
GSM972228	S01	II	NA	1
GSM972230	S01	III	NA	1
GSM972231	S01	IV	NA	1
GSM972232	S01	IV	NA	1
GSM972233	S01	II	NA	1
GSM972234	S04	IV	NA	1
GSM972235	S01	III	NA	1
GSM972236	S01	IV	NA	1
GSM972237	S01	I	NA	1
GSM972238	S01	III	NA	1
GSM972239	S01	II	NA	1
GSM972240	S04	IV	NA	1
GSM972241	S01	II	NA	1
GSM972243	S01	II	NA	1
GSM972244	S01	I	NA	1
GSM972245	S01	IV	NA	1
GSM972246	S01	III	NA	1
GSM972247	S01	II	NA	1
GSM972248	S01	II	NA	1
GSM972249	S01	I	NA	1
GSM972250	S01	III	NA	1
GSM972251	S04	IV	NA	1
GSM972253	S01	IV	NA	1
GSM972254	S01	IV	NA	1
GSM972255	S01	II	NA	1
GSM972256	S01	IV	NA	1
GSM972257	S01	II	NA	1
GSM972258	S01	II	NA	1
GSM972259	S01	II	NA	1
GSM972260	S01	IV	NA	1
GSM972262	S04	II	NA	1
GSM972263	S01	III	NA	1
GSM972265	S01	III	NA	1
GSM972267	S01	II	NA	1
GSM972268	S01	III	NA	1
GSM972269	S01	I	NA	1
GSM972271	S01	III	NA	1
GSM972272	S01	IV	NA	1
GSM972273	S01	NA	NA	1
GSM972274	S03	III	NA	1
GSM972275	S03	II	NA	1
GSM972276	S01	III	NA	1
GSM972277	S01	II	NA	1
GSM972280	S01	II	NA	1
GSM972281	S01	I	NA	1
GSM972284	S01	IV	NA	1
GSM972286	S01	II	NA	1
GSM972287	S03	II	NA	1
GSM972288	S01	IV	NA	1
GSM972289	S01	IV	NA	1
GSM972292	S01	II	NA	1
GSM972293	S01	I	NA	1
GSM972294	S03	II	NA	1
GSM972295	S01	III	NA	1
GSM972297	S01	I	NA	1
GSM972299	S01	IV	NA	1
GSM972300	S01	NA	NA	1
GSM972301	S02	III	NA	1
GSM972305	S02	III	NA	1
GSM972314	S03	III	NA	1
GSM972327	S02	II	NA	1
GSM972329	S02	II	NA	1
GSM972334	S03	III	NA	1
GSM972337	S03	III	NA	1
GSM972349	S04	III	NA	1
GSM972352	S04	III	NA	1
GSM972353	S03	II	NA	1
GSM972355	S04	II	NA	1
GSM972357	S02	II	NA	1
GSM972359	S02	II	NA	1
GSM972361	S03	III	NA	1
GSM972365	S04	III	NA	1
GSM972366	S02	III	NA	1
GSM972367	S04	III	NA	1
GSM972369	S04	III	NA	1
GSM972377	S04	III	NA	1
GSM972380	S04	III	NA	1
GSM972381	S04	II	NA	1
GSM972385	S04	II	NA	1
GSM972395	S01	III	NA	1
GSM972396	S01	II	NA	1
GSM972398	S01	II	NA	1
GSM972400	S02	IV	NA	1
GSM972401	S03	II	NA	1
GSM972402	S04	II	NA	1
GSM972406	S03	II	NA	1
GSM972408	S03	II	NA	1
GSM972409	S03	II	NA	1
GSM972410	S04	II	NA	1
GSM972411	S01	III	NA	1
GSM972412	S01	III	NA	1
GSM972413	S04	III	NA	1
GSM972414	S01	II	NA	1
GSM972415	S01	III	NA	1
GSM972417	S01	II	NA	1
GSM972421	S04	III	NA	1
GSM972430	S03	II	NA	1
GSM972431	S04	III	NA	1
GSM972432	S04	III	NA	1
GSM972433	S04	III	NA	1
GSM972434	S02	II	NA	1
GSM972435	S01	III	NA	1
GSM972436	S01	II	NA	1
GSM972437	S04	IV	NA	1
GSM972438	S04	IV	NA	1
GSM972439	S01	IV	NA	1
GSM972440	S04	II	NA	1
GSM972441	S04	IV	NA	1
GSM972442	S03	IV	NA	1
GSM972443	S01	II	NA	1
GSM972444	S04	III	NA	1
GSM972446	S01	III	NA	1
GSM972447	S02	II	NA	1
GSM972452	S03	III	NA	1
GSM972455	S03	III	NA	1
GSM972458	S03	II	NA	1
GSM972463	S02	III	NA	1
GSM972467	S04	III	NA	1
GSM972470	S03	II	NA	1
GSM972471	S02	I	NA	1
GSM972473	S02	II	NA	1
GSM972476	S04	III	NA	1
GSM972479	S04	III	NA	1
GSM972487	S02	II	NA	1
GSM972496	S02	I	NA	1
GSM972503	S02	II	NA	1
GSM972507	S02	III	NA	1
GSM972510	S02	II	NA	1
GSM972521	S04	II	NA	1
GSM972522	S03	II	NA	1

## Sheet: Fig. 4c
ID	overall_event	os_time	State
GSM1681353	0	131	S02
GSM1681354	0	142	S02
GSM1681355	0	141	S02
GSM1681356	0	134	S02
GSM1681357	0	123	S02
GSM1681358	NA	NA	S02
GSM1681359	1	36	S02
GSM1681360	1	30	S02
GSM1681361	0	86	S02
GSM1681362	0	86	S02
GSM1681363	0	85	S02
GSM1681364	0	85	S02
GSM1681365	0	86	S02
GSM1681366	NA	NA	S02
GSM1681367	0	76	S02
GSM1681368	0	81	S02
GSM1681369	1	65	S02
GSM1681370	0	74	S02
GSM1681371	0	68	S02
GSM437094	0	122.72	S01
GSM437095	1	28.96	S01
GSM437098	1	68.81	S01
GSM437100	0	110.82	S02
GSM437102	0	84.13	S04
GSM437105	0	76.07	S03
GSM437109	0	55.13	S03
GSM437110	0	57.79	S01
GSM437112	0	43.79	S01
GSM437113	0	30.27	S01
GSM437116	0	20.02	S03
GSM437118	0	55.33	S03
GSM437119	1	134.86	S04
GSM437121	0	120.62	S01
GSM437123	1	11.7	S02
GSM437125	1	26.82	S03
GSM437126	1	52.5	S03
GSM437127	1	24.03	S01
GSM437130	1	33.73	S04
GSM437131	0	85.28	S01
GSM437133	1	37.31	S03
GSM437135	0	55.92	S04
GSM437136	0	70.65	S01
GSM437140	0	80.25	S01
GSM437144	1	37.31	S04
GSM437145	1	22.02	S03
GSM437146	0	63.25	S01
GSM437149	0	66.04	S02
GSM437150	0	59.96	S01
GSM437151	0	47.86	S01
GSM437152	0	58.45	S01
GSM437153	0	45.99	S01
GSM437154	0	60.42	S01
GSM437155	0	37.67	S03
GSM437156	0	15.71	S03
GSM437157	0	39.25	S04
GSM437159	0	25.24	S02
GSM437160	0	44.97	S01
GSM437161	0	35.9	S03
GSM437162	0	26.66	S02
GSM437164	0	41.52	S01
GSM437165	0	22.22	S01
GSM437167	0	39.68	S03
GSM437169	0	83.99	S01
GSM437170	0	15.05	S01
GSM437171	0	8.38	S03
GSM437174	1	24.26	S04
GSM437175	0	105.17	S04
GSM437176	1	11.76	S01
GSM437178	0	95.07	S03
GSM437179	0	112.33	S01
GSM437180	1	27.51	S02
GSM437181	1	45.92	S04
GSM437183	0	103.98	S01
GSM437185	0	99.51	S01
GSM437187	1	76.6	S02
GSM437189	1	41.45	S04
GSM437190	0	96.26	S04
GSM437191	0	85.61	S01
GSM437198	0	79.39	S04
GSM437199	0	74.07	S04
GSM437200	1	50.76	S04
GSM437201	1	67.82	S04
GSM437203	0	50.59	S03
GSM437204	1	34.58	S04
GSM437208	0	58.45	S01
GSM437209	0	59.34	S03
GSM437211	1	19.03	S03
GSM437212	1	26.26	S03
GSM437213	0	52.86	S01
GSM437214	1	32.05	S02
GSM437219	0	49.11	S01
GSM437220	0	49.57	S01
GSM437222	0	63.05	S04
GSM437223	1	49.24	S04
GSM437225	0	31.36	S03
GSM437226	0	40.3	S04
GSM437227	0	116.64	S04
GSM437230	0	24.62	S01
GSM437231	1	18.54	S01
GSM437234	1	5.32	S04
GSM437235	1	2.36	S04
GSM437236	1	5.72	S01
GSM437237	1	15.28	S01
GSM437240	1	28.89	S01
GSM437241	1	3.25	S01
GSM437243	1	18.77	S04
GSM437250	1	5.72	S04
GSM437251	1	8.02	S02
GSM437252	1	34.02	S01
GSM437254	1	36.95	S03
GSM437255	0	60.75	S02
GSM437257	1	23.07	S04
GSM437258	1	19.85	S02
GSM437259	0	31.85	S01
GSM437260	1	8.61	S01
GSM437261	0	42.27	S01
GSM437263	1	14.56	S04
GSM437265	1	8.94	S04
GSM437272	1	46.2904	S01
GSM437276	0	60.5589	S04
GSM437278	0	55.8575	S01
GSM437279	0	64.8658	S01
GSM437280	0	54.7397	S01
GSM437281	0	57.9616	S04
GSM437282	0	57.2384	S01
GSM437283	0	59.7699	S02
GSM437284	0	62.4	S04
GSM437285	0	54.5096	S01
GSM437294	0	52.1096	S03
GSM437295	1	5.2274	S01
GSM437296	0	111.485	S01
GSM437297	1	7.82466	S03
GSM437298	0	68.6137	S01
GSM437299	0	68.0548	S02
GSM437301	0	70.8493	S04
GSM437304	0	76.7671	S02
GSM437305	1	23.4082	S04
GSM437306	1	21.6329	S04
GSM437307	1	33.1068	S03
GSM437308	0	69.1726	S04
GSM437310	0	53.2603	S01
GSM437311	0	54.1808	S01
GSM437313	0	40.7342	S03
GSM437315	0	70.4548	S04
GSM437316	1	36	S04
GSM437317	1	1.54521	S03
GSM437318	1	17.6548	S04
GSM437319	1	12.6575	S04
GSM437320	1	6.90411	S02
GSM734111	0	52.86	S01
GSM734113	0	74.07	S04
GSM734114	0	59.34	S03
GSM734117	0	42.27	S01
GSM734118	1	8.94	S04
GSM734120	0	47.86	S01
GSM734122	0	105.17	S04
GSM734126	0	85.61	S01
GSM734128	1	85.93	S04
GSM734129	1	19.03	S03
GSM734131	1	5.72	S01
GSM734132	0	95.07	S02
GSM734133	1	28.89	S01
GSM734134	1	18.54	S01
GSM734135	1	34.02	S01
GSM734137	0	31.85	S01
GSM734138	0	60.75	S02
GSM734140	1	14.56	S04
GSM734143	1	52.5	S03
GSM734145	0	55.33	S03
GSM734146	1	37.31	S04
GSM734147	0	63.25	S01
GSM734148	0	61.57	S03
GSM734149	0	34.09	S03
GSM734150	0	59.96	S01
GSM734151	0	58.45	S01
GSM734152	0	37.67	S03
GSM734153	0	120.62	S02
GSM734154	0	25.24	S02
GSM734155	0	44.97	S01
GSM734156	0	35.9	S03
GSM734157	0	26.66	S02
GSM734158	0	83.99	S01
GSM734159	0	15.05	S01
GSM734160	1	27.15	S04
GSM734163	0	55.13	S03
GSM734168	0	99.51	S01
GSM734169	0	58.45	S01
GSM734173	1	15.28	S01
GSM734175	1	11.76	S01
GSM950412	NA	NA	S04
GSM950413	NA	NA	S01
GSM950414	NA	NA	S01
GSM950416	NA	NA	S01
GSM950417	NA	NA	S01
GSM950419	NA	NA	S01
GSM950422	NA	NA	S04
GSM950424	NA	NA	S04
GSM950425	NA	NA	S04
GSM950429	NA	NA	S01
GSM950430	NA	NA	S01
GSM950431	NA	NA	S01
GSM950432	NA	NA	S01
GSM950434	NA	NA	S01
GSM950435	NA	NA	S01
GSM950436	NA	NA	S01
GSM950437	NA	NA	S01
GSM950438	NA	NA	S01
GSM950439	NA	NA	S01
GSM950440	NA	NA	S01
GSM950441	NA	NA	S01
GSM950442	NA	NA	S01
GSM950443	NA	NA	S01
GSM950444	NA	NA	S01
GSM950446	NA	NA	S03
GSM950447	NA	NA	S03
GSM950449	NA	NA	S03
GSM950451	NA	NA	S04
GSM950455	NA	NA	S03
GSM950457	NA	NA	S04
GSM950458	NA	NA	S02
GSM950459	NA	NA	S04
GSM950462	NA	NA	S02
GSM950465	NA	NA	S03
GSM950466	NA	NA	S04
GSM950467	NA	NA	S03
GSM950476	NA	NA	S03
GSM950481	NA	NA	S03
GSM950483	NA	NA	S03
GSM950484	NA	NA	S04
GSM950489	NA	NA	S02
GSM950490	NA	NA	S02
GSM950492	NA	NA	S04
GSM950494	NA	NA	S04
GSM950495	NA	NA	S04
GSM950497	NA	NA	S01
GSM950500	NA	NA	S03
GSM950503	NA	NA	S03
GSM950505	NA	NA	S03
GSM950508	NA	NA	S01
GSM950509	NA	NA	S01
GSM950510	NA	NA	S01
GSM950511	NA	NA	S01
GSM950512	NA	NA	S01
GSM950514	NA	NA	S01
GSM950515	NA	NA	S01
GSM950516	NA	NA	S01
GSM950517	NA	NA	S01
GSM950518	NA	NA	S01
GSM950519	NA	NA	S01
GSM950520	NA	NA	S01
GSM950521	NA	NA	S03
GSM950522	NA	NA	S01
GSM950523	NA	NA	S01
GSM950524	NA	NA	S01
GSM950526	NA	NA	S04
GSM950527	NA	NA	S01
GSM950529	NA	NA	S01
GSM950530	NA	NA	S01
GSM950531	NA	NA	S03
GSM950532	NA	NA	S03
GSM971957	1	10	S04
GSM971958	1	9	S04
GSM971960	0	74	S02
GSM971961	1	32	S04
GSM971962	0	73	S04
GSM971963	1	20	S03
GSM971965	0	33	S02
GSM971966	0	63	S04
GSM971968	0	112	S04
GSM971969	0	63	S03
GSM971971	0	65	S03
GSM971974	0	56	S01
GSM971977	0	49	S03
GSM971978	0	109	S03
GSM971979	0	53	S03
GSM971980	0	59	S02
GSM971981	0	48	S03
GSM971982	1	42	S03
GSM971983	0	87	S03
GSM971984	0	81	S03
GSM971985	0	7	S02
GSM971986	0	68	S01
GSM971987	0	68	S02
GSM971988	1	18	S01
GSM971990	1	12	S02
GSM971991	1	55	S04
GSM971993	0	56	S03
GSM971995	0	25	S02
GSM971996	0	76	S03
GSM971997	0	89	S03
GSM971998	1	23	S02
GSM971999	0	1	S02
GSM972000	0	9	S01
GSM972001	0	73	S02
GSM972003	1	27	S01
GSM972005	0	44	S01
GSM972006	1	23	S04
GSM972007	1	2	S04
GSM972008	1	72	S03
GSM972009	1	10	S02
GSM972010	1	46	S04
GSM972011	1	20	S04
GSM972012	0	101	S02
GSM972016	1	16	S03
GSM972017	0	43	S01
GSM972018	0	117	S03
GSM972019	1	25	S04
GSM972020	0	78	S02
GSM972022	0	82	S01
GSM972023	0	16	S01
GSM972024	0	43	S01
GSM972025	0	53	S02
GSM972026	1	34	S04
GSM972027	0	94	S01
GSM972029	0	36	S04
GSM972030	0	52	S04
GSM972031	0	55	S01
GSM972033	0	50	S01
GSM972034	0	50	S01
GSM972036	0	50	S01
GSM972039	1	52	S04
GSM972046	0	58	S04
GSM972050	0	19	S02
GSM972051	1	28	S04
GSM972054	0	26	S04
GSM972058	0	60	S03
GSM972063	0	70	S04
GSM972064	1	22	S04
GSM972068	1	22	S04
GSM972070	1	68	S02
GSM972072	0	172	S03
GSM972073	0	163	S03
GSM972074	1	75	S01
GSM972075	1	44	S03
GSM972076	0	153	S03
GSM972078	1	145	S04
GSM972080	0	165	S03
GSM972081	0	26	S02
GSM972082	1	132	S04
GSM972083	0	127	S03
GSM972084	0	129	S02
GSM972088	0	79	S02
GSM972089	0	87	S04
GSM972092	0	47	S04
GSM972093	0	74	S04
GSM972094	0	61	S04
GSM972096	0	15	S01
GSM972097	1	12	S04
GSM972098	1	15	S01
GSM972099	0	15	S01
GSM972100	0	25	S01
GSM972101	0	35	S02
GSM972102	0	46	S02
GSM972103	0	58	S03
GSM972104	0	41	S04
GSM972105	0	32	S01
GSM972112	1	32	S04
GSM972113	0	27	S04
GSM972115	1	75	S02
GSM972116	1	29	S02
GSM972117	0	32	S03
GSM972118	0	30	S01
GSM972120	0	36	S03
GSM972121	0	35	S02
GSM972122	1	19	S01
GSM972124	0	75	S02
GSM972125	0	68	S04
GSM972128	0	93	S04
GSM972130	0	55	S01
GSM972131	0	86	S04
GSM972133	1	53	S04
GSM972134	1	14	S04
GSM972135	1	13	S01
GSM972136	0	130	S01
GSM972137	0	129	S01
GSM972138	1	53	S01
GSM972139	0	102	S01
GSM972140	0	172	S04
GSM972141	0	84	S04
GSM972142	1	35	S01
GSM972143	0	154	S01
GSM972144	0	121	S01
GSM972145	0	135	S02
GSM972146	0	66	S04
GSM972148	0	127	S01
GSM972149	0	132	S01
GSM972150	0	109	S01
GSM972151	0	77	S01
GSM972152	0	56	S01
GSM972153	1	66	S01
GSM972154	1	44	S01
GSM972155	1	24	S01
GSM972156	1	112	S01
GSM972157	0	118	S01
GSM972158	0	120	S04
GSM972159	0	93	S01
GSM972160	0	77	S01
GSM972161	1	11	S01
GSM972162	0	77	S04
GSM972163	0	41	S01
GSM972164	1	69	S04
GSM972165	1	87	S04
GSM972166	1	12	S01
GSM972167	1	45	S01
GSM972168	1	8	S03
GSM972169	0	164	S01
GSM972170	0	73	S01
GSM972171	0	130	S03
GSM972174	0	97	S01
GSM972184	1	39	S04
GSM972186	1	47	S04
GSM972189	0	192	S03
GSM972190	0	108	S01
GSM972191	0	122	S01
GSM972198	0	57	S01
GSM972201	0	67	S04
GSM972204	0	44	S04
GSM972205	1	35	S03
GSM972206	0	42	S02
GSM972208	1	25	S04
GSM972209	1	13	S03
GSM972211	0	57	S01
GSM972213	1	1	S04
GSM972220	0	1	S03
GSM972222	0	57	S01
GSM972223	1	33	S01
GSM972224	1	25	S03
GSM972225	0	37	S01
GSM972226	0	20	S01
GSM972227	1	20	S01
GSM972228	0	1	S01
GSM972230	0	27	S01
GSM972231	0	14	S01
GSM972232	0	21	S01
GSM972233	0	15	S01
GSM972234	1	10	S04
GSM972235	0	7	S01
GSM972236	0	12	S01
GSM972237	0	25	S01
GSM972238	0	19	S01
GSM972239	0	14	S01
GSM972240	0	14	S04
GSM972241	1	17	S01
GSM972243	0	2	S01
GSM972244	0	14	S01
GSM972245	1	0	S01
GSM972246	0	0	S01
GSM972247	0	6	S01
GSM972248	0	14	S01
GSM972249	0	14	S01
GSM972250	0	12	S01
GSM972251	1	7	S04
GSM972253	0	16	S01
GSM972254	0	14	S01
GSM972255	0	5	S01
GSM972256	0	19	S01
GSM972257	1	21	S01
GSM972258	1	0	S01
GSM972259	0	29	S01
GSM972260	0	13	S01
GSM972262	0	5	S04
GSM972263	0	76	S01
GSM972265	0	60	S01
GSM972267	1	67	S01
GSM972268	0	48	S01
GSM972269	0	79	S01
GSM972271	1	14	S01
GSM972272	1	15	S01
GSM972273	1	16	S01
GSM972274	0	57	S03
GSM972275	1	4	S03
GSM972276	0	43	S01
GSM972277	0	51	S01
GSM972280	1	46	S01
GSM972281	0	56	S01
GSM972284	1	27	S01
GSM972286	0	37	S01
GSM972287	0	43	S03
GSM972288	1	35	S01
GSM972289	1	17	S01
GSM972292	0	25	S01
GSM972293	0	50	S01
GSM972294	0	25	S03
GSM972295	0	61	S01
GSM972297	1	46	S01
GSM972299	1	41	S01
GSM972300	0	41	S01
GSM972301	1	105	S02
GSM972305	0	31	S02
GSM972314	0	46	S03
GSM972327	0	83	S02
GSM972329	0	78	S02
GSM972334	0	77	S03
GSM972337	1	41	S03
GSM972349	1	5	S04
GSM972352	0	139	S04
GSM972353	0	133	S03
GSM972355	1	34	S04
GSM972357	1	42	S02
GSM972359	1	30	S02
GSM972361	1	19	S03
GSM972365	0	47	S04
GSM972366	1	24	S02
GSM972367	0	95	S04
GSM972369	1	102	S04
GSM972377	0	82	S04
GSM972380	1	15	S04
GSM972381	1	48	S04
GSM972385	0	63	S04
GSM972395	0	147	S01
GSM972396	0	107	S01
GSM972398	1	64	S01
GSM972400	1	11	S02
GSM972401	1	0	S03
GSM972402	1	31	S04
GSM972406	0	106	S03
GSM972408	1	32	S03
GSM972409	0	104	S03
GSM972410	0	91	S04
GSM972411	0	125	S01
GSM972412	1	8	S01
GSM972413	1	20	S04
GSM972414	0	53	S01
GSM972415	1	42	S01
GSM972417	0	146	S01
GSM972421	0	28	S04
GSM972430	0	53	S03
GSM972431	0	54	S04
GSM972432	0	55	S04
GSM972433	1	16	S04
GSM972434	1	42	S02
GSM972435	0	40	S01
GSM972436	1	18	S01
GSM972437	1	7	S04
GSM972438	1	30	S04
GSM972439	1	2	S01
GSM972440	0	52	S04
GSM972441	0	68	S04
GSM972442	1	6	S03
GSM972443	0	48	S01
GSM972444	1	14	S04
GSM972446	NA	NA	S01
GSM972447	0	31	S02
GSM972452	0	99	S03
GSM972455	0	74	S03
GSM972458	1	17	S03
GSM972463	1	2	S02
GSM972467	0	72	S04
GSM972470	0	85	S03
GSM972471	NA	NA	S02
GSM972473	0	117	S02
GSM972476	0	64	S04
GSM972479	0	3	S04
GSM972487	0	67	S02
GSM972496	0	142	S02
GSM972503	0	146	S02
GSM972507	0	42	S02
GSM972510	0	86	S02
GSM972521	1	76	S04
GSM972522	0	99	S03

## Sheet: Fig. 4d
ID	overall_event	os_time	State
GSM1681353	0	131	S04
GSM1681354	0	142	S04
GSM1681356	0	134	S04
GSM1681358	NA	NA	S04
GSM1681359	1	36	S04
GSM437100	0	110.82	S04
GSM437102	0	84.13	S03
GSM437106	0	67.82	S01
GSM437109	0	55.13	S02
GSM437110	0	57.79	S02
GSM437111	0	50.1	S01
GSM437112	0	43.79	S02
GSM437113	0	30.27	S02
GSM437116	0	20.02	S02
GSM437119	1	134.86	S03
GSM437121	0	120.62	S02
GSM437127	1	24.03	S02
GSM437130	1	33.73	S03
GSM437131	0	85.28	S02
GSM437134	0	86.43	S01
GSM437135	0	55.92	S03
GSM437144	1	37.31	S03
GSM437150	0	59.96	S01
GSM437152	0	58.45	S01
GSM437153	0	45.99	S01
GSM437154	0	60.42	S02
GSM437155	0	37.67	S02
GSM437157	0	39.25	S04
GSM437158	0	49.87	S01
GSM437159	0	25.24	S02
GSM437161	0	35.9	S04
GSM437162	0	26.66	S02
GSM437163	0	36.78	S02
GSM437164	0	41.52	S02
GSM437165	0	22.22	S02
GSM437166	0	33.2	S02
GSM437170	0	15.05	S04
GSM437173	1	27.15	S03
GSM437174	1	24.26	S03
GSM437175	0	105.17	S03
GSM437179	0	112.33	S02
GSM437181	1	45.92	S03
GSM437189	1	41.45	S03
GSM437190	0	96.26	S03
GSM437192	0	78.87	S03
GSM437198	0	79.39	S04
GSM437199	0	74.07	S04
GSM437200	1	50.76	S03
GSM437201	1	67.82	S03
GSM437204	1	34.58	S04
GSM437205	1	38.72	S01
GSM437214	1	32.05	S04
GSM437215	0	55.95	S01
GSM437220	0	49.57	S02
GSM437221	0	50.49	S01
GSM437222	0	63.05	S03
GSM437223	1	49.24	S03
GSM437225	0	31.36	S02
GSM437226	0	40.3	S03
GSM437229	0	19.98	S02
GSM437230	0	24.62	S02
GSM437231	1	18.54	S04
GSM437232	0	130.75	S02
GSM437234	1	5.32	S03
GSM437235	1	2.36	S03
GSM437238	0	95.07	S02
GSM437240	1	28.89	S02
GSM437241	1	3.25	S04
GSM437243	1	18.77	S03
GSM437250	1	5.72	S04
GSM437251	1	8.02	S04
GSM437252	1	34.02	S01
GSM437254	1	36.95	S04
GSM437256	1	37.44	S02
GSM437257	1	23.07	S04
GSM437258	1	19.85	S02
GSM437261	0	42.27	S02
GSM437262	1	15.25	S03
GSM437263	1	14.56	S03
GSM437265	1	8.94	S03
GSM437266	0	32.67	S02
GSM437270	0	54.0493	S01
GSM437272	1	46.2904	S02
GSM437276	0	60.5589	S03
GSM437278	0	55.8575	S02
GSM437279	0	64.8658	S02
GSM437280	0	54.7397	S02
GSM437281	0	57.9616	S03
GSM437282	0	57.2384	S02
GSM437283	0	59.7699	S02
GSM437284	0	62.4	S03
GSM437285	0	54.5096	S02
GSM437291	0	58.2575	S01
GSM437293	1	8.15342	S03
GSM437296	0	111.485	S02
GSM437301	0	70.8493	S03
GSM437304	0	76.7671	S04
GSM437305	1	23.4082	S04
GSM437306	1	21.6329	S04
GSM437308	0	69.1726	S03
GSM437309	0	46.9808	S01
GSM437311	0	54.1808	S01
GSM437314	1	13.8411	S01
GSM437315	0	70.4548	S03
GSM437316	1	36	S04
GSM437317	1	1.54521	S03
GSM437318	1	17.6548	S03
GSM437319	1	12.6575	S03
GSM437320	1	6.90411	S01
GSM437322	1	16.1425	S01
GSM734113	0	74.07	S04
GSM734115	0	32.67	S02
GSM734116	1	38.72	S01
GSM734117	0	42.27	S02
GSM734118	1	8.94	S03
GSM734121	0	78.87	S03
GSM734122	0	105.17	S03
GSM734126	0	85.61	S04
GSM734128	1	85.93	S03
GSM734130	1	4.96	S03
GSM734132	0	95.07	S02
GSM734133	1	28.89	S02
GSM734134	1	18.54	S04
GSM734135	1	34.02	S01
GSM734137	0	31.85	S01
GSM734139	1	15.25	S03
GSM734140	1	14.56	S03
GSM734146	1	37.31	S03
GSM734148	0	61.57	S01
GSM734150	0	59.96	S01
GSM734151	0	58.45	S01
GSM734152	0	37.67	S03
GSM734153	0	120.62	S02
GSM734154	0	25.24	S03
GSM734156	0	35.9	S04
GSM734157	0	26.66	S04
GSM734158	0	83.99	S02
GSM734159	0	15.05	S04
GSM734160	1	27.15	S03
GSM734161	0	52.24	S01
GSM734162	0	67.82	S01
GSM734163	0	55.13	S02
GSM734169	0	58.45	S01
GSM734172	0	49.87	S01
GSM950411	NA	NA	S02
GSM950412	NA	NA	S03
GSM950413	NA	NA	S02
GSM950414	NA	NA	S02
GSM950416	NA	NA	S02
GSM950417	NA	NA	S02
GSM950418	NA	NA	S02
GSM950420	NA	NA	S02
GSM950421	NA	NA	S02
GSM950422	NA	NA	S03
GSM950424	NA	NA	S03
GSM950425	NA	NA	S04
GSM950429	NA	NA	S02
GSM950430	NA	NA	S02
GSM950432	NA	NA	S02
GSM950433	NA	NA	S01
GSM950434	NA	NA	S02
GSM950435	NA	NA	S01
GSM950436	NA	NA	S02
GSM950437	NA	NA	S02
GSM950438	NA	NA	S02
GSM950439	NA	NA	S02
GSM950440	NA	NA	S02
GSM950441	NA	NA	S02
GSM950442	NA	NA	S02
GSM950443	NA	NA	S02
GSM950444	NA	NA	S02
GSM950445	NA	NA	S04
GSM950446	NA	NA	S04
GSM950451	NA	NA	S03
GSM950457	NA	NA	S03
GSM950459	NA	NA	S03
GSM950461	NA	NA	S03
GSM950462	NA	NA	S04
GSM950465	NA	NA	S03
GSM950466	NA	NA	S03
GSM950470	NA	NA	S04
GSM950478	NA	NA	S04
GSM950484	NA	NA	S03
GSM950487	NA	NA	S04
GSM950489	NA	NA	S04
GSM950492	NA	NA	S04
GSM950494	NA	NA	S04
GSM950495	NA	NA	S03
GSM950497	NA	NA	S01
GSM950501	NA	NA	S03
GSM950507	NA	NA	S03
GSM950509	NA	NA	S02
GSM950510	NA	NA	S02
GSM950511	NA	NA	S02
GSM950512	NA	NA	S02
GSM950513	NA	NA	S02
GSM950516	NA	NA	S02
GSM950517	NA	NA	S02
GSM950518	NA	NA	S02
GSM950520	NA	NA	S02
GSM950521	NA	NA	S02
GSM950523	NA	NA	S02
GSM950524	NA	NA	S02
GSM950525	NA	NA	S02
GSM950526	NA	NA	S02
GSM950527	NA	NA	S02
GSM950528	NA	NA	S02
GSM950529	NA	NA	S02
GSM950530	NA	NA	S02
GSM950531	NA	NA	S02
GSM950532	NA	NA	S02
GSM971958	1	9	S04
GSM971961	1	32	S03
GSM971962	0	73	S04
GSM971965	0	33	S04
GSM971968	0	112	S03
GSM971977	0	49	S03
GSM971986	0	68	S01
GSM971987	0	68	S04
GSM971988	1	18	S01
GSM971991	1	55	S03
GSM971995	0	25	S04
GSM971996	0	76	S03
GSM971998	1	23	S04
GSM971999	0	1	S04
GSM972000	0	9	S02
GSM972006	1	23	S04
GSM972007	1	2	S04
GSM972008	1	72	S03
GSM972009	1	10	S04
GSM972010	1	46	S04
GSM972011	1	20	S04
GSM972017	0	43	S02
GSM972018	0	117	S03
GSM972019	1	25	S04
GSM972020	0	78	S04
GSM972022	0	82	S04
GSM972023	0	16	S04
GSM972026	1	34	S04
GSM972027	0	94	S01
GSM972028	0	78	S01
GSM972029	0	36	S04
GSM972030	0	52	S04
GSM972036	0	50	S02
GSM972039	1	52	S04
GSM972046	0	58	S04
GSM972047	0	33	S03
GSM972048	0	30	S01
GSM972051	1	28	S04
GSM972054	0	26	S04
GSM972055	0	93	S03
GSM972057	1	26	S02
GSM972059	0	59	S01
GSM972061	1	43	S01
GSM972062	1	23	S01
GSM972063	0	70	S04
GSM972064	1	22	S03
GSM972065	0	46	S04
GSM972067	1	183	S03
GSM972068	1	22	S03
GSM972070	1	68	S04
GSM972072	0	172	S04
GSM972073	0	163	S03
GSM972074	1	75	S02
GSM972076	0	153	S04
GSM972077	1	31	S01
GSM972078	1	145	S03
GSM972079	0	168	S01
GSM972082	1	132	S03
GSM972083	0	127	S02
GSM972084	0	129	S04
GSM972085	0	97	S03
GSM972088	0	79	S04
GSM972089	0	87	S04
GSM972092	0	47	S03
GSM972093	0	74	S04
GSM972094	0	61	S03
GSM972095	0	67	S03
GSM972097	1	12	S03
GSM972100	0	25	S02
GSM972101	0	35	S01
GSM972102	0	46	S04
GSM972103	0	58	S01
GSM972104	0	41	S04
GSM972105	0	32	S01
GSM972106	0	72	S01
GSM972107	1	60	S01
GSM972111	0	22	S01
GSM972112	1	32	S03
GSM972113	0	27	S03
GSM972115	1	75	S01
GSM972116	1	29	S04
GSM972121	0	35	S02
GSM972123	0	71	S01
GSM972124	0	75	S04
GSM972125	0	68	S04
GSM972127	0	85	S01
GSM972128	0	93	S03
GSM972131	0	86	S03
GSM972132	1	61	S04
GSM972133	1	53	S04
GSM972134	1	14	S04
GSM972140	0	172	S03
GSM972141	0	84	S03
GSM972143	0	154	S02
GSM972145	0	135	S02
GSM972146	0	66	S04
GSM972149	0	132	S02
GSM972150	0	109	S02
GSM972158	0	120	S03
GSM972159	0	93	S02
GSM972160	0	77	S01
GSM972161	1	11	S02
GSM972162	0	77	S02
GSM972163	0	41	S02
GSM972164	1	69	S03
GSM972165	1	87	S03
GSM972167	1	45	S02
GSM972169	0	164	S02
GSM972170	0	73	S02
GSM972172	1	5	S01
GSM972173	1	26	S01
GSM972174	0	97	S01
GSM972175	1	43	S01
GSM972176	1	36	S03
GSM972177	1	22	S01
GSM972178	0	67	S01
GSM972179	1	18	S01
GSM972180	1	24	S01
GSM972181	1	34	S03
GSM972182	1	58	S01
GSM972183	1	32	S01
GSM972184	1	39	S03
GSM972185	0	39	S01
GSM972186	1	47	S03
GSM972187	0	49	S03
GSM972188	0	22	S02
GSM972190	0	108	S02
GSM972191	0	122	S02
GSM972192	0	158	S01
GSM972193	0	73	S01
GSM972194	0	83	S01
GSM972195	0	120	S01
GSM972196	0	73	S01
GSM972197	0	50	S01
GSM972199	0	66	S01
GSM972200	0	54	S01
GSM972201	0	67	S03
GSM972203	0	54	S01
GSM972204	0	44	S04
GSM972205	1	35	S02
GSM972206	0	42	S02
GSM972208	1	25	S03
GSM972210	1	46	S02
GSM972211	0	57	S02
GSM972216	0	94	S02
GSM972217	0	70	S02
GSM972231	0	14	S01
GSM972232	0	21	S01
GSM972234	1	10	S04
GSM972244	0	14	S01
GSM972251	1	7	S03
GSM972254	0	14	S01
GSM972255	0	5	S03
GSM972260	0	13	S01
GSM972262	0	5	S03
GSM972297	1	46	S04
GSM972301	1	105	S04
GSM972327	0	83	S04
GSM972345	1	42	S04
GSM972349	1	5	S03
GSM972352	0	139	S03
GSM972355	1	34	S03
GSM972359	1	30	S04
GSM972360	0	141	S01
GSM972361	1	19	S03
GSM972363	0	140	S01
GSM972365	0	47	S03
GSM972366	1	24	S01
GSM972367	0	95	S03
GSM972369	1	102	S03
GSM972370	1	71	S01
GSM972372	1	50	S01
GSM972375	0	117	S04
GSM972376	0	87	S03
GSM972377	0	82	S04
GSM972378	0	86	S01
GSM972379	0	95	S01
GSM972380	1	15	S04
GSM972381	1	48	S01
GSM972383	0	92	S01
GSM972384	1	106	S01
GSM972385	0	63	S04
GSM972386	0	90	S01
GSM972388	1	83	S01
GSM972390	1	8	S01
GSM972391	1	52	S01
GSM972392	1	44	S01
GSM972393	1	47	S01
GSM972394	1	11	S01
GSM972398	1	64	S02
GSM972399	0	90	S02
GSM972400	1	11	S04
GSM972401	1	0	S03
GSM972402	1	31	S03
GSM972405	1	79	S03
GSM972407	0	132	S03
GSM972409	0	104	S03
GSM972410	0	91	S01
GSM972412	1	8	S02
GSM972413	1	20	S03
GSM972416	1	8	S03
GSM972417	0	146	S01
GSM972418	0	70	S01
GSM972419	1	32	S03
GSM972420	1	6	S01
GSM972421	0	28	S03
GSM972422	1	37	S03
GSM972423	0	40	S01
GSM972424	0	104	S01
GSM972425	0	59	S03
GSM972426	0	81	S01
GSM972427	0	53	S01
GSM972428	0	55	S03
GSM972429	0	62	S01
GSM972431	0	54	S03
GSM972432	0	55	S03
GSM972433	1	16	S03
GSM972435	0	40	S02
GSM972436	1	18	S02
GSM972437	1	7	S03
GSM972438	1	30	S03
GSM972439	1	2	S04
GSM972440	0	52	S03
GSM972441	0	68	S03
GSM972444	1	14	S03
GSM972455	0	74	S03
GSM972467	0	72	S04
GSM972476	0	64	S03
GSM972479	0	3	S03
GSM972500	NA	NA	S01
GSM972501	1	106	S01
GSM972503	0	146	S04
GSM972504	1	30	S01
GSM972505	0	144	S01
GSM972506	0	141	S01
GSM972518	1	35	S01
GSM972519	1	14	S01
GSM972521	1	76	S04
GSM972522	0	99	S02

## Sheet: Fig. 4e
ID	State	PFS_event	PFS_time
GSM4890607	S02	0	64.8658
GSM4890609	S03	0	62.4
GSM4890611	S02	0	46.2904
GSM4890612	S01	0	55.8575
GSM4890614	S03	0	54.0493
GSM4890615	S01	0	0.427397
GSM4890619	S04	0	21.6329
GSM4890629	S03	1	60.2301
GSM4890631	S02	0	54.7397
GSM4890633	S02	0	57.2384
GSM4890634	S03	0	70.4548
GSM4890636	S01	0	50.137
GSM4890640	S02	1	3.87945
GSM4890645	S03	1	0
GSM4890646	S03	1	0
GSM4890647	S03	1	0
GSM4890648	S01	1	0
GSM4890652	S03	1	18.0493
GSM4890654	S04	0	76.7671
GSM4890655	S04	1	0
GSM4890658	S03	1	0
GSM4890664	S03	0	68.51
GSM4890665	S03	1	14.53
GSM4890671	S04	0	109.21
GSM4890673	S03	0	84.13
GSM4890678	S01	0	66.57
GSM4890680	S01	0	67.82
GSM4890685	S01	0	50.1
GSM4890687	S02	0	19.75
GSM4890690	S02	0	20.02
GSM4890693	S03	1	93.66
GSM4890695	S03	1	6.83
GSM4890698	S02	1	14.26
GSM4890700	S01	1	9.96
GSM4890702	S03	0	26.82
GSM4890704	S03	1	9.05
GSM4890707	S03	1	14.13
GSM4890708	S01	0	85.28
GSM4890711	S01	0	86.43
GSM4890712	S03	0	55.92
GSM4890716	S01	0	58.02
GSM4890722	S03	0	37.31
GSM4890723	S03	1	22.02
GSM4890727	S03	0	59.6
GSM4890728	S01	0	59.96
GSM4890730	S01	0	46.71
GSM4890731	S01	0	45.99
GSM4890732	S01	0	49.84
GSM4890733	S03	0	17.95
GSM4890735	S04	0	39.25
GSM4890737	S03	0	25.24
GSM4890739	S03	0	35.9
GSM4890741	S01	0	29.22
GSM4890742	S02	0	28.63
GSM4890744	S03	0	33.2
GSM4890745	S01	0	33.69
GSM4890748	S04	0	15.05
GSM4890749	S04	0	2.26
GSM4890751	S03	0	27.15
GSM4890752	S03	1	11.9
GSM4890753	S03	0	105.17
GSM4890756	S03	0	95.07
GSM4890758	S03	1	21.27
GSM4890759	S03	1	16.07
GSM4890767	S03	1	14.03
GSM4890768	S03	1	27.58
GSM4890769	S03	1	9.56
GSM4890770	S03	1	23.34
GSM4890771	S03	0	89.62
GSM4890773	S03	0	64.33
GSM4890779	S04	1	18.93
GSM4890781	S04	0	72.09
GSM4890782	S04	1	24.85
GSM4890783	S03	1	41.06
GSM4890784	S03	1	36.92
GSM4890785	S03	0	64.93
GSM4890787	S04	NA	NA
GSM4890788	S01	0	38.72
GSM4890790	S03	1	19.72
GSM4890793	S03	0	59.34
GSM4890795	S03	1	8.58
GSM4890798	S04	1	21.04
GSM4890799	S01	0	44.67
GSM4890804	S02	0	38.07
GSM4890805	S01	0	44.74
GSM4890806	S03	1	34.19
GSM4890807	S03	1	24.13
GSM4890809	S03	0	31.36
GSM4890810	S03	0	18.96
GSM4890813	S02	0	19.98
GSM4890816	S01	NA	NA
GSM4890818	S03	NA	NA
GSM4890819	S03	NA	NA
GSM4890822	S03	NA	NA
GSM4890824	S03	NA	NA
GSM4890826	S04	NA	NA
GSM4890828	S03	NA	NA
GSM4890835	S01	NA	NA
GSM4890837	S03	NA	NA
GSM4890838	S04	NA	NA
GSM4890839	S01	NA	NA
GSM4890841	S04	NA	NA
GSM4890844	S04	NA	NA
GSM4890849	S03	NA	NA
GSM4890850	S03	NA	NA
GSM4890852	S03	NA	NA
GSM4890853	S02	NA	NA
GSM4890854	S02	NA	NA

## Sheet: Fig. 4f
ID	os_event	os_time	group
GSM1681353	0	131	other states
GSM1681354	0	142	other states
GSM1681355	0	141	other states
GSM1681356	0	134	other states
GSM1681357	0	123	other states
GSM1681358	NA	NA	other states
GSM1681359	1	36	other states
GSM1681360	1	30	S02
GSM1681362	0	86	other states
GSM1681363	0	85	other states
GSM1681364	0	85	other states
GSM1681366	NA	NA	other states
GSM1681367	0	76	other states
GSM1681368	0	81	other states
GSM1681369	1	65	other states
GSM1681370	0	74	other states
GSM1681371	0	68	other states
GSM437102	0	84.13	S02
GSM437105	0	76.07	other states
GSM437119	1	134.86	S02
GSM437135	0	55.92	S02
GSM437145	1	22.02	other states
GSM437155	0	37.67	other states
GSM437157	0	39.25	S02
GSM437161	0	35.9	other states
GSM437163	0	36.78	S02
GSM437176	1	11.76	other states
GSM437181	1	45.92	other states
GSM437189	1	41.45	S02
GSM437199	0	74.07	S02
GSM437201	1	67.82	S02
GSM437202	0	70.84	S02
GSM437203	0	50.59	other states
GSM437204	1	34.58	S02
GSM437209	0	59.34	other states
GSM437215	0	55.95	other states
GSM437217	0	50.43	other states
GSM437222	0	63.05	S02
GSM437223	1	49.24	S02
GSM437225	0	31.36	other states
GSM437226	0	40.3	other states
GSM437227	0	116.64	S02
GSM437229	0	19.98	other states
GSM437234	1	5.32	S02
GSM437243	1	18.77	S02
GSM437255	0	60.75	other states
GSM437260	1	8.61	other states
GSM437265	1	8.94	S02
GSM437266	0	32.67	other states
GSM437281	0	57.9616	S02
GSM437293	1	8.15342	S02
GSM437295	1	5.2274	other states
GSM437297	1	7.82466	other states
GSM437301	0	70.8493	S02
GSM437304	0	76.7671	other states
GSM437305	1	23.4082	S02
GSM437306	1	21.6329	other states
GSM437307	1	33.1068	other states
GSM437309	0	46.9808	other states
GSM437315	0	70.4548	other states
GSM437316	1	36	S02
GSM437317	1	1.54521	other states
GSM437318	1	17.6548	S02
GSM734113	0	74.07	S02
GSM734114	0	59.34	other states
GSM734115	0	32.67	other states
GSM734116	1	38.72	other states
GSM734118	1	8.94	S02
GSM734124	1	6.11	other states
GSM734128	1	85.93	S02
GSM734138	0	60.75	other states
GSM734139	1	15.25	S02
GSM734147	0	63.25	other states
GSM734148	0	61.57	other states
GSM734152	0	37.67	other states
GSM734156	0	35.9	other states
GSM734163	0	55.13	other states
GSM734175	1	11.76	other states
GSM950412	NA	NA	S02
GSM950422	NA	NA	other states
GSM950425	NA	NA	other states
GSM950446	NA	NA	S02
GSM950455	NA	NA	other states
GSM950457	NA	NA	S02
GSM950458	NA	NA	other states
GSM950462	NA	NA	other states
GSM950474	NA	NA	other states
GSM950476	NA	NA	other states
GSM950483	NA	NA	other states
GSM950489	NA	NA	other states
GSM950492	NA	NA	other states
GSM950494	NA	NA	S02
GSM950495	NA	NA	S02
GSM950500	NA	NA	other states
GSM950503	NA	NA	other states
GSM950521	NA	NA	other states
GSM950526	NA	NA	S02
GSM950528	NA	NA	other states
GSM950530	NA	NA	S02
GSM950531	NA	NA	other states
GSM950532	NA	NA	other states
GSM971961	1	32	S02
GSM971962	0	73	other states
GSM971963	1	20	other states
GSM971966	0	63	S02
GSM971968	0	112	other states
GSM971969	0	63	other states
GSM971971	0	65	other states
GSM971980	0	59	other states
GSM971981	0	48	other states
GSM971982	1	42	other states
GSM971983	0	87	other states
GSM971987	0	68	other states
GSM971993	0	56	other states
GSM971996	0	76	other states
GSM971997	0	89	other states
GSM971999	0	1	other states
GSM972007	1	2	S02
GSM972008	1	72	other states
GSM972011	1	20	S02
GSM972019	1	25	other states
GSM972022	0	82	other states
GSM972023	0	16	other states
GSM972026	1	34	S02
GSM972030	0	52	S02
GSM972039	1	52	S02
GSM972046	0	58	other states
GSM972051	1	28	S02
GSM972055	0	93	S02
GSM972059	0	59	other states
GSM972064	1	22	S02
GSM972068	1	22	S02
GSM972072	0	172	other states
GSM972077	1	31	S02
GSM972079	0	168	other states
GSM972082	1	132	S02
GSM972084	0	129	other states
GSM972088	0	79	other states
GSM972089	0	87	S02
GSM972097	1	12	S02
GSM972101	0	35	other states
GSM972102	0	46	other states
GSM972104	0	41	S02
GSM972112	1	32	S02
GSM972113	0	27	S02
GSM972117	0	32	other states
GSM972125	0	68	S02
GSM972127	0	85	other states
GSM972131	0	86	S02
GSM972140	0	172	S02
GSM972145	0	135	other states
GSM972146	0	66	S02
GSM972158	0	120	S02
GSM972171	0	130	other states
GSM972176	1	36	S02
GSM972179	1	18	other states
GSM972181	1	34	S02
GSM972184	1	39	S02
GSM972186	1	47	S02
GSM972189	0	192	other states
GSM972201	0	67	S02
GSM972205	1	35	other states
GSM972208	1	25	other states
GSM972209	1	13	other states
GSM972220	0	1	other states
GSM972231	0	14	S02
GSM972262	0	5	S02
GSM972275	1	4	other states
GSM972294	0	25	other states
GSM972301	1	105	other states
GSM972305	0	31	other states
GSM972322	1	86	other states
GSM972337	1	41	other states
GSM972349	1	5	S02
GSM972357	1	42	other states
GSM972359	1	30	other states
GSM972361	1	19	other states
GSM972365	0	47	other states
GSM972367	0	95	S02
GSM972369	1	102	other states
GSM972371	0	81	other states
GSM972380	1	15	other states
GSM972385	0	63	other states
GSM972398	1	64	other states
GSM972401	1	0	other states
GSM972402	1	31	S02
GSM972409	0	104	other states
GSM972410	0	91	S02
GSM972413	1	20	S02
GSM972419	1	32	S02
GSM972420	1	6	other states
GSM972421	0	28	S02
GSM972422	1	37	S02
GSM972425	0	59	S02
GSM972426	0	81	other states
GSM972430	0	53	other states
GSM972431	0	54	other states
GSM972432	0	55	S02
GSM972433	1	16	S02
GSM972437	1	7	S02
GSM972438	1	30	S02
GSM972440	0	52	S02
GSM972441	0	68	S02
GSM972442	1	6	other states
GSM972452	0	99	other states
GSM972458	1	17	other states
GSM972464	0	86	other states
GSM972467	0	72	S02
GSM972470	0	85	other states
GSM972471	NA	NA	other states
GSM972479	0	3	S02
GSM972496	0	142	other states
GSM972501	1	106	other states
GSM972503	0	146	other states
GSM972504	1	30	other states
GSM972506	0	141	other states
GSM972522	0	99	other states

## Sheet: Fig. 4g
ID	os_event	os_time	group
GSM1681353	0	131	S03
GSM1681354	0	142	S03
GSM1681355	0	141	S03
GSM1681356	0	134	S03
GSM1681357	0	123	S03
GSM1681358	NA	NA	S03
GSM1681359	1	36	S03
GSM1681360	1	30	other states
GSM1681362	0	86	S03
GSM1681363	0	85	S03
GSM1681364	0	85	S03
GSM1681366	NA	NA	S03
GSM1681367	0	76	S03
GSM1681368	0	81	S03
GSM1681369	1	65	S03
GSM1681370	0	74	S03
GSM1681371	0	68	S03
GSM437102	0	84.13	other states
GSM437105	0	76.07	S03
GSM437119	1	134.86	other states
GSM437135	0	55.92	other states
GSM437145	1	22.02	other states
GSM437155	0	37.67	S03
GSM437157	0	39.25	other states
GSM437161	0	35.9	other states
GSM437163	0	36.78	other states
GSM437176	1	11.76	S03
GSM437181	1	45.92	S03
GSM437189	1	41.45	other states
GSM437199	0	74.07	other states
GSM437201	1	67.82	other states
GSM437202	0	70.84	other states
GSM437203	0	50.59	other states
GSM437204	1	34.58	other states
GSM437209	0	59.34	other states
GSM437215	0	55.95	S03
GSM437217	0	50.43	S03
GSM437222	0	63.05	other states
GSM437223	1	49.24	other states
GSM437225	0	31.36	other states
GSM437226	0	40.3	other states
GSM437227	0	116.64	other states
GSM437229	0	19.98	other states
GSM437234	1	5.32	other states
GSM437243	1	18.77	other states
GSM437255	0	60.75	S03
GSM437260	1	8.61	S03
GSM437265	1	8.94	other states
GSM437266	0	32.67	S03
GSM437281	0	57.9616	other states
GSM437293	1	8.15342	other states
GSM437295	1	5.2274	S03
GSM437297	1	7.82466	other states
GSM437301	0	70.8493	other states
GSM437304	0	76.7671	S03
GSM437305	1	23.4082	other states
GSM437306	1	21.6329	other states
GSM437307	1	33.1068	other states
GSM437309	0	46.9808	S03
GSM437315	0	70.4548	other states
GSM437316	1	36	other states
GSM437317	1	1.54521	S03
GSM437318	1	17.6548	other states
GSM734113	0	74.07	other states
GSM734114	0	59.34	other states
GSM734115	0	32.67	S03
GSM734116	1	38.72	S03
GSM734118	1	8.94	other states
GSM734124	1	6.11	other states
GSM734128	1	85.93	other states
GSM734138	0	60.75	S03
GSM734139	1	15.25	other states
GSM734147	0	63.25	S03
GSM734148	0	61.57	other states
GSM734152	0	37.67	S03
GSM734156	0	35.9	other states
GSM734163	0	55.13	other states
GSM734175	1	11.76	S03
GSM950412	NA	NA	other states
GSM950422	NA	NA	other states
GSM950425	NA	NA	S03
GSM950446	NA	NA	other states
GSM950455	NA	NA	other states
GSM950457	NA	NA	other states
GSM950458	NA	NA	S03
GSM950462	NA	NA	S03
GSM950474	NA	NA	S03
GSM950476	NA	NA	S03
GSM950483	NA	NA	S03
GSM950489	NA	NA	S03
GSM950492	NA	NA	S03
GSM950494	NA	NA	other states
GSM950495	NA	NA	other states
GSM950500	NA	NA	other states
GSM950503	NA	NA	S03
GSM950521	NA	NA	other states
GSM950526	NA	NA	other states
GSM950528	NA	NA	S03
GSM950530	NA	NA	other states
GSM950531	NA	NA	other states
GSM950532	NA	NA	other states
GSM971961	1	32	other states
GSM971962	0	73	other states
GSM971963	1	20	other states
GSM971966	0	63	other states
GSM971968	0	112	other states
GSM971969	0	63	other states
GSM971971	0	65	other states
GSM971980	0	59	other states
GSM971981	0	48	other states
GSM971982	1	42	other states
GSM971983	0	87	other states
GSM971987	0	68	other states
GSM971993	0	56	S03
GSM971996	0	76	other states
GSM971997	0	89	other states
GSM971999	0	1	S03
GSM972007	1	2	other states
GSM972008	1	72	other states
GSM972011	1	20	other states
GSM972019	1	25	other states
GSM972022	0	82	S03
GSM972023	0	16	S03
GSM972026	1	34	other states
GSM972030	0	52	other states
GSM972039	1	52	other states
GSM972046	0	58	other states
GSM972051	1	28	other states
GSM972055	0	93	other states
GSM972059	0	59	other states
GSM972064	1	22	other states
GSM972068	1	22	other states
GSM972072	0	172	other states
GSM972077	1	31	other states
GSM972079	0	168	other states
GSM972082	1	132	other states
GSM972084	0	129	S03
GSM972088	0	79	S03
GSM972089	0	87	other states
GSM972097	1	12	other states
GSM972101	0	35	S03
GSM972102	0	46	other states
GSM972104	0	41	other states
GSM972112	1	32	other states
GSM972113	0	27	other states
GSM972117	0	32	other states
GSM972125	0	68	other states
GSM972127	0	85	S03
GSM972131	0	86	other states
GSM972140	0	172	other states
GSM972145	0	135	S03
GSM972146	0	66	other states
GSM972158	0	120	other states
GSM972171	0	130	other states
GSM972176	1	36	other states
GSM972179	1	18	other states
GSM972181	1	34	other states
GSM972184	1	39	other states
GSM972186	1	47	other states
GSM972189	0	192	other states
GSM972201	0	67	other states
GSM972205	1	35	other states
GSM972208	1	25	other states
GSM972209	1	13	S03
GSM972220	0	1	S03
GSM972231	0	14	other states
GSM972262	0	5	other states
GSM972275	1	4	other states
GSM972294	0	25	other states
GSM972301	1	105	S03
GSM972305	0	31	S03
GSM972322	1	86	S03
GSM972337	1	41	S03
GSM972349	1	5	other states
GSM972357	1	42	S03
GSM972359	1	30	S03
GSM972361	1	19	other states
GSM972365	0	47	S03
GSM972367	0	95	other states
GSM972369	1	102	other states
GSM972371	0	81	S03
GSM972380	1	15	S03
GSM972385	0	63	other states
GSM972398	1	64	other states
GSM972401	1	0	other states
GSM972402	1	31	other states
GSM972409	0	104	other states
GSM972410	0	91	other states
GSM972413	1	20	other states
GSM972419	1	32	other states
GSM972420	1	6	other states
GSM972421	0	28	other states
GSM972422	1	37	other states
GSM972425	0	59	other states
GSM972426	0	81	S03
GSM972430	0	53	other states
GSM972431	0	54	S03
GSM972432	0	55	other states
GSM972433	1	16	other states
GSM972437	1	7	other states
GSM972438	1	30	other states
GSM972440	0	52	other states
GSM972441	0	68	other states
GSM972442	1	6	S03
GSM972452	0	99	other states
GSM972458	1	17	other states
GSM972464	0	86	S03
GSM972467	0	72	other states
GSM972470	0	85	other states
GSM972471	NA	NA	S03
GSM972479	0	3	other states
GSM972496	0	142	S03
GSM972501	1	106	S03
GSM972503	0	146	S03
GSM972504	1	30	S03
GSM972506	0	141	S03
GSM972522	0	99	other states

[truncated: 19 more sheets: Fig. 4h, Fig. 5b, Fig. 5e, Fig. 5f, Fig. 6c, Fig. 6d, Fig. 6e, Fig. 6f, Fig. 6g, Fig. 6h, Fig. 6i, Fig. 6j, Fig. 6k, Fig. 7a, Fig. 7b, Fig. 7c, Fig. 7d, Fig. 7e, Fig. 7f]
